# Supplementary material for: Transformer model-based multi-scale fine-grained identification and classification of regional traffic states
Source: PeerJ Comput Sci. 2024 Dec 18;10:e2625. doi: 10.7717/peerj-cs.2625 (PMC11784819; doi:10.7717/peerj-cs.2625)
Supplement: Supplemental Information 1 [file peerj-cs-10-2625-s001.csv]

0	1	2	3	4	5	6	7
0.0	0.0	0.0	0.0	0.0	0.0	0.0	0.0
18.76	7.0	0.0	0.0	0.0	113.0	11.11	51.0
17.19	14.0	7.0	0.0	25.0	97.0	12.13	54.0
6.2	10.0	17.0	1.0	22.0	141.0	33.62	59.0
24.58	12.0	0.0	0.0	4.0	161.0	8.48	72.0
24.25	11.0	0.0	0.0	0.0	104.0	8.6	59.0
24.78	7.0	10.0	0.0	2.0	202.0	8.41	59.0
32.81	10.0	0.0	0.0	0.0	257.0	6.35	68.0
32.1	6.0	0.0	0.0	0.0	194.0	6.49	63.0
31.84	8.0	2.0	0.0	4.0	200.0	6.55	56.0
30.83	3.0	0.0	0.0	0.0	285.0	6.76	77.0
34.74	1.0	0.0	0.0	0.0	133.0	6.0	76.0
32.73	2.0	0.0	0.0	0.0	74.0	6.37	75.0
27.27	4.0	0.0	0.0	0.0	73.0	7.64	71.0
30.0	3.0	0.0	0.0	0.0	131.0	6.95	74.0
0.0	0.0	0.0	0.0	0.0	0.0	0.0	0.0
15.74	2.0	0.0	0.0	0.0	83.0	13.24	64.0
0.0	1.0	2.0	0.0	1.0	165.0	0.0	56.0
35.14	1.0	0.0	0.0	0.0	348.0	5.93	78.0
30.07	2.0	0.0	0.0	0.0	82.0	6.93	74.0
11.52	2.0	1.0	0.0	2.0	193.0	18.09	65.0
12.68	3.0	4.0	0.0	4.0	183.0	16.44	63.0
21.34	4.0	0.0	0.0	0.0	197.0	9.77	67.0
10.6	2.0	2.0	0.0	2.0	93.0	19.66	63.0
19.96	3.0	2.0	0.0	1.0	156.0	10.44	68.0
26.86	4.0	6.0	0.0	3.0	233.0	7.76	72.0
33.81	5.0	0.0	0.0	0.0	213.0	6.16	76.0
24.01	4.0	1.0	0.0	1.0	271.0	8.68	53.0
21.09	2.0	0.0	0.0	0.0	264.0	9.88	66.0
26.63	3.0	0.0	0.0	1.0	229.0	7.83	71.0
0.0	0.0	0.0	0.0	0.0	0.0	0.0	0.0
27.91	5.0	0.0	0.0	0.0	143.0	7.47	59.0
21.53	5.0	2.0	0.0	2.0	135.0	9.68	56.0
27.97	1.0	0.0	0.0	0.0	148.0	7.45	74.0
24.51	2.0	0.0	0.0	0.0	79.0	8.5	68.0
27.84	5.0	0.0	0.0	0.0	149.0	7.49	73.0
38.47	3.0	0.0	0.0	0.0	319.0	5.42	28.0
35.42	4.0	0.0	0.0	0.0	138.0	5.88	76.0
17.8	3.0	1.0	0.0	1.0	76.0	11.71	66.0
0.0	1.0	3.0	0.0	1.0	165.0	0.0	56.0
26.33	3.0	0.0	0.0	0.0	173.0	7.92	74.0
9.78	3.0	1.0	0.0	2.0	161.0	21.31	67.0
11.88	5.0	5.0	0.0	8.0	158.0	17.55	63.0
21.62	5.0	6.0	0.0	3.0	186.0	9.64	60.0
18.81	2.0	1.0	0.0	2.0	277.0	11.08	67.0
32.81	2.0	0.0	0.0	0.0	133.0	6.35	75.0
24.72	5.0	0.0	0.0	0.0	133.0	8.43	73.0
27.63	5.0	0.0	0.0	0.0	55.0	7.54	71.0
21.37	5.0	5.0	0.0	5.0	204.0	9.75	68.0
39.34	2.0	0.0	0.0	0.0	332.0	5.3	79.0
24.04	5.0	4.0	0.0	1.0	205.0	8.67	72.0
0.0	2.0	8.0	0.0	2.0	165.0	0.0	56.0
18.42	5.0	2.0	0.0	2.0	214.0	11.32	71.0
11.32	2.0	3.0	0.0	1.0	82.0	18.41	63.0
12.04	3.0	2.0	0.0	2.0	90.0	17.31	65.0
36.95	5.0	0.0	0.0	0.0	161.0	5.64	62.0
39.26	2.0	0.0	0.0	0.0	418.0	5.31	80.0
40.14	1.0	0.0	0.0	0.0	417.0	5.19	80.0
27.94	1.0	0.0	0.0	0.0	97.0	7.46	73.0
25.84	3.0	0.0	0.0	0.0	100.0	8.07	73.0
21.82	3.0	2.0	0.0	2.0	55.0	9.55	68.0
14.97	5.0	6.0	0.0	2.0	76.0	13.92	54.0
12.81	2.0	2.0	0.0	1.0	82.0	16.27	64.0
15.67	2.0	1.0	0.0	1.0	82.0	13.3	65.0
33.64	3.0	0.0	0.0	0.0	424.0	6.2	78.0
30.47	5.0	1.0	0.0	4.0	343.0	6.84	74.0
29.79	4.0	2.0	0.0	2.0	307.0	7.0	54.0
30.82	2.0	0.0	0.0	0.0	43.0	6.76	74.0
11.53	2.0	2.0	0.0	2.0	177.0	18.08	65.0
0.0	2.0	4.0	0.0	2.0	165.0	0.0	56.0
24.67	3.0	0.0	0.0	0.0	293.0	8.45	76.0
29.09	4.0	0.0	0.0	0.0	102.0	7.17	72.0
18.04	2.0	1.0	0.0	1.0	211.0	11.55	67.0
20.69	3.0	0.0	0.0	1.0	279.0	10.07	70.0
16.26	4.0	4.0	0.0	4.0	216.0	12.82	66.0
21.66	5.0	3.0	0.0	2.0	182.0	9.62	56.0
8.93	3.0	6.0	0.0	2.0	193.0	23.34	63.0
13.37	2.0	4.0	0.0	1.0	116.0	15.59	64.0
18.75	1.0	0.0	0.0	0.0	0.0	11.12	65.0
29.16	4.0	0.0	0.0	0.0	170.0	7.15	72.0
32.19	3.0	0.0	0.0	0.0	119.0	6.48	75.0
28.91	1.0	0.0	0.0	0.0	0.0	7.21	73.0
25.32	4.0	0.0	0.0	0.0	162.0	8.23	74.0
18.92	3.0	3.0	0.0	2.0	66.0	11.02	67.0
37.4	2.0	0.0	0.0	0.0	199.0	5.57	77.0
28.05	4.0	0.0	0.0	0.0	123.0	7.43	55.0
32.4	4.0	0.0	0.0	0.0	520.0	6.43	79.0
28.78	3.0	3.0	0.0	2.0	364.0	7.24	46.0
21.08	2.0	0.0	0.0	0.0	72.0	9.89	71.0
8.37	3.0	4.0	0.0	2.0	110.0	24.9	42.0
0.0	0.0	0.0	0.0	0.0	0.0	0.0	0.0
17.74	6.0	0.0	0.0	0.0	125.0	11.75	60.0
23.27	10.0	0.0	0.0	0.0	77.0	8.96	58.0
15.96	8.0	14.0	0.0	10.0	147.0	13.06	66.0
24.77	10.0	6.0	0.0	5.0	205.0	8.41	64.0
18.11	2.0	0.0	0.0	0.0	100.0	11.51	71.0
21.42	4.0	5.0	0.0	2.0	110.0	9.73	69.0
24.82	7.0	7.0	0.0	4.0	176.0	8.4	72.0
21.62	4.0	4.0	0.0	1.0	160.0	9.64	70.0
21.13	2.0	2.0	0.0	2.0	237.0	9.86	67.0
37.95	3.0	0.0	0.0	0.0	301.0	5.49	78.0
35.19	3.0	0.0	0.0	0.0	413.0	5.92	79.0
30.26	3.0	0.0	0.0	0.0	126.0	6.89	74.0
17.69	3.0	6.0	0.0	1.0	79.0	11.78	67.0
22.78	5.0	3.0	0.0	3.0	222.0	9.15	72.0
0.0	0.0	0.0	0.0	0.0	0.0	0.0	0.0
30.59	4.0	0.0	0.0	0.0	85.0	6.81	72.0
32.77	3.0	0.0	0.0	0.0	315.0	6.36	78.0
39.56	1.0	0.0	0.0	0.0	193.0	5.27	78.0
34.09	3.0	0.0	0.0	0.0	226.0	6.11	76.0
18.04	5.0	1.0	0.0	1.0	215.0	11.55	67.0
17.46	3.0	3.0	0.0	1.0	110.0	11.94	64.0
21.13	3.0	2.0	0.0	2.0	229.0	9.86	71.0
6.37	2.0	0.0	0.0	1.0	82.0	32.72	58.0
19.85	4.0	5.0	0.0	2.0	231.0	10.5	67.0
31.38	3.0	0.0	0.0	0.0	169.0	6.64	75.0
26.63	4.0	0.0	0.0	0.0	135.0	7.83	73.0
19.76	5.0	3.0	0.0	4.0	162.0	10.55	67.0
22.76	3.0	0.0	0.0	0.0	163.0	9.16	73.0
0.0	1.0	5.0	0.0	1.0	165.0	0.0	56.0
0.0	0.0	0.0	0.0	0.0	0.0	0.0	0.0
34.49	5.0	0.0	0.0	0.0	229.0	6.04	60.0
22.72	6.0	4.0	0.0	4.0	158.0	9.17	69.0
0.0	0.0	0.0	0.0	0.0	0.0	0.0	0.0
16.46	3.0	0.0	0.0	0.0	136.0	12.66	69.0
16.11	5.0	3.0	0.0	4.0	130.0	12.94	68.0
12.82	3.0	4.0	0.0	4.0	250.0	16.26	64.0
29.5	4.0	0.0	0.0	0.0	93.0	7.07	75.0
27.58	1.0	0.0	0.0	0.0	55.0	7.56	73.0
23.19	2.0	0.0	0.0	0.0	89.0	8.99	71.0
36.96	2.0	0.0	0.0	0.0	314.0	5.64	78.0
36.81	1.0	0.0	0.0	0.0	186.0	5.66	77.0
21.54	4.0	2.0	0.0	3.0	107.0	9.68	69.0
0.0	1.0	6.0	0.0	1.0	165.0	0.0	56.0
38.43	1.0	0.0	0.0	0.0	229.0	5.42	78.0
0.0	2.0	2.0	0.0	2.0	165.0	0.0	56.0
23.15	3.0	0.0	0.0	0.0	185.0	9.0	74.0
30.37	3.0	0.0	0.0	0.0	140.0	6.86	74.0
20.21	5.0	4.0	0.0	4.0	238.0	10.31	69.0
28.49	6.0	0.0	0.0	0.0	168.0	7.32	50.0
17.21	5.0	4.0	0.0	4.0	177.0	12.11	67.0
27.77	2.0	0.0	0.0	0.0	123.0	7.51	71.0
28.04	2.0	0.0	0.0	0.0	376.0	7.43	79.0
26.35	5.0	3.0	0.0	3.0	225.0	7.91	72.0
23.73	3.0	2.0	0.0	2.0	295.0	8.78	71.0
32.31	3.0	0.0	0.0	0.0	311.0	6.45	77.0
24.17	5.0	1.0	0.0	1.0	121.0	8.62	56.0
22.13	2.0	3.0	0.0	1.0	360.0	9.42	69.0
22.58	3.0	0.0	0.0	2.0	328.0	9.23	72.0
13.21	2.0	3.0	0.0	1.0	88.0	15.78	64.0
37.92	2.0	0.0	0.0	0.0	306.0	5.5	41.0
30.97	5.0	0.0	0.0	0.0	219.0	6.73	75.0
24.63	3.0	0.0	0.0	0.0	197.0	8.46	74.0
13.16	2.0	0.0	0.0	0.0	77.0	15.84	66.0
23.82	3.0	0.0	0.0	0.0	189.0	8.75	74.0
29.45	5.0	0.0	0.0	0.0	102.0	7.08	73.0
34.58	1.0	0.0	0.0	0.0	145.0	6.03	76.0
29.68	3.0	0.0	0.0	0.0	138.0	7.02	71.0
40.31	3.0	0.0	0.0	0.0	422.0	5.17	80.0
22.54	2.0	2.0	0.0	1.0	354.0	9.25	69.0
23.17	3.0	0.0	0.0	0.0	154.0	9.0	73.0
22.06	4.0	3.0	0.0	3.0	100.0	9.45	69.0
18.54	3.0	1.0	0.0	1.0	55.0	11.24	66.0
11.44	5.0	9.0	0.0	3.0	73.0	18.22	59.0
21.67	3.0	1.0	0.0	1.0	108.0	9.62	68.0
31.18	4.0	0.0	0.0	0.0	264.0	6.68	58.0
34.26	4.0	0.0	0.0	0.0	254.0	6.08	77.0
38.54	3.0	0.0	0.0	0.0	419.0	5.41	79.0
32.83	2.0	0.0	0.0	0.0	206.0	6.35	74.0
9.27	2.0	6.0	0.0	2.0	82.0	22.48	61.0
0.0	0.0	0.0	0.0	0.0	0.0	0.0	0.0
0.0	0.0	0.0	0.0	0.0	0.0	0.0	0.0
29.07	3.0	0.0	0.0	0.0	77.0	7.17	73.0
29.59	3.0	0.0	0.0	0.0	67.0	7.04	74.0
0.0	1.0	2.0	0.0	1.0	165.0	0.0	56.0
25.04	3.0	0.0	0.0	0.0	155.0	8.32	73.0
0.0	1.0	4.0	0.0	1.0	165.0	0.0	56.0
0.0	1.0	3.0	0.0	1.0	165.0	0.0	56.0
43.52	1.0	0.0	0.0	0.0	628.0	4.79	82.0
42.94	1.0	0.0	0.0	0.0	407.0	4.85	80.0
15.76	2.0	1.0	0.0	2.0	157.0	13.23	66.0
21.17	7.0	0.0	0.0	0.0	148.0	9.85	53.0
18.92	15.0	5.0	0.0	17.0	92.0	11.02	63.0
4.83	9.0	24.0	1.0	28.0	195.0	43.15	59.0
19.45	10.0	3.0	0.0	7.0	170.0	10.72	62.0
21.34	15.0	3.0	0.0	16.0	128.0	9.77	60.0
19.89	17.0	14.0	1.0	34.0	191.0	10.48	60.0
25.04	16.0	3.0	0.0	2.0	180.0	8.32	54.0
20.68	18.0	2.0	0.0	20.0	98.0	10.08	49.0
16.61	13.0	18.0	1.0	23.0	199.0	12.55	50.0
19.94	19.0	17.0	1.0	21.0	143.0	10.45	54.0
27.58	14.0	4.0	0.0	7.0	93.0	7.56	48.0
16.54	9.0	13.0	1.0	14.0	273.0	12.6	49.0
22.23	11.0	5.0	0.0	3.0	179.0	9.38	65.0
23.72	17.0	5.0	0.0	15.0	165.0	8.79	51.0
16.89	12.0	21.0	1.0	28.0	175.0	12.34	66.0
24.48	23.0	8.0	0.0	14.0	138.0	8.51	51.0
21.23	14.0	4.0	0.0	26.0	95.0	9.82	63.0
20.24	17.0	11.0	1.0	28.0	113.0	10.3	44.0
19.38	16.0	7.0	0.0	11.0	195.0	10.76	55.0
22.96	14.0	6.0	0.0	15.0	198.0	9.08	60.0
20.53	14.0	12.0	1.0	20.0	193.0	10.15	53.0
20.97	11.0	3.0	0.0	3.0	114.0	9.94	64.0
27.27	19.0	2.0	0.0	13.0	182.0	7.64	58.0
19.96	14.0	14.0	1.0	32.0	166.0	10.44	62.0
23.28	14.0	10.0	0.0	12.0	156.0	8.95	62.0
20.58	18.0	8.0	1.0	31.0	189.0	10.13	65.0
9.73	11.0	12.0	1.0	26.0	200.0	21.42	56.0
19.25	15.0	7.0	0.0	6.0	167.0	10.83	65.0
27.07	16.0	2.0	0.0	7.0	124.0	7.7	55.0
11.64	13.0	33.0	1.0	34.0	129.0	17.91	63.0
17.63	16.0	27.0	1.0	28.0	179.0	11.82	64.0
23.53	10.0	4.0	0.0	11.0	176.0	8.86	58.0
23.39	18.0	15.0	0.0	10.0	203.0	8.91	53.0
23.22	19.0	4.0	0.0	5.0	128.0	8.98	52.0
26.41	23.0	3.0	0.0	10.0	161.0	7.89	55.0
23.81	16.0	12.0	0.0	20.0	191.0	8.75	48.0
23.04	12.0	0.0	0.0	2.0	147.0	9.05	60.0
28.12	14.0	4.0	0.0	7.0	142.0	7.41	52.0
22.69	14.0	18.0	1.0	25.0	167.0	9.19	58.0
18.62	14.0	10.0	0.0	14.0	167.0	11.19	57.0
26.22	12.0	3.0	0.0	5.0	101.0	7.95	54.0
15.94	12.0	11.0	1.0	22.0	175.0	13.08	66.0
21.85	19.0	5.0	0.0	11.0	144.0	9.54	55.0
25.63	14.0	3.0	0.0	5.0	131.0	8.13	60.0
18.28	15.0	7.0	1.0	27.0	166.0	11.4	66.0
23.58	18.0	11.0	0.0	17.0	186.0	8.84	52.0
22.43	17.0	6.0	0.0	24.0	155.0	9.29	49.0
21.29	13.0	12.0	0.0	16.0	176.0	9.79	63.0
23.35	15.0	2.0	0.0	8.0	181.0	8.93	66.0
21.39	15.0	10.0	0.0	24.0	139.0	9.74	59.0
16.83	13.0	11.0	1.0	22.0	167.0	12.38	46.0
26.55	17.0	7.0	0.0	9.0	192.0	7.85	57.0
24.33	16.0	1.0	0.0	3.0	150.0	8.57	62.0
17.08	11.0	13.0	1.0	16.0	250.0	12.2	47.0
27.98	18.0	3.0	0.0	3.0	227.0	7.45	66.0
22.39	18.0	7.0	0.0	29.0	129.0	9.31	59.0
6.97	11.0	22.0	1.0	32.0	143.0	29.9	61.0
24.12	12.0	3.0	0.0	1.0	165.0	8.64	59.0
25.71	14.0	1.0	0.0	7.0	185.0	8.11	63.0
22.56	19.0	16.0	1.0	39.0	184.0	9.24	59.0
21.1	19.0	8.0	1.0	24.0	161.0	9.88	59.0
19.57	15.0	6.0	0.0	30.0	118.0	10.65	63.0
18.71	10.0	11.0	0.0	14.0	123.0	11.14	53.0
22.01	15.0	8.0	0.0	8.0	171.0	9.47	56.0
24.14	13.0	6.0	0.0	8.0	166.0	8.63	59.0
15.88	11.0	19.0	1.0	20.0	225.0	13.13	66.0
22.81	18.0	9.0	0.0	14.0	176.0	9.14	59.0
22.56	17.0	2.0	0.0	9.0	115.0	9.24	52.0
16.11	10.0	16.0	1.0	24.0	129.0	12.94	65.0
22.68	20.0	10.0	1.0	18.0	170.0	9.19	52.0
25.12	17.0	6.0	0.0	17.0	201.0	8.3	68.0
18.38	14.0	14.0	1.0	20.0	193.0	11.34	56.0
14.92	13.0	9.0	0.0	8.0	155.0	13.97	66.0
25.27	18.0	0.0	0.0	0.0	116.0	8.25	65.0
21.78	18.0	17.0	1.0	27.0	162.0	9.57	58.0
24.52	14.0	7.0	0.0	7.0	129.0	8.5	63.0
24.25	17.0	6.0	0.0	16.0	102.0	8.6	52.0
16.79	13.0	9.0	1.0	22.0	160.0	12.41	66.0
23.1	14.0	4.0	0.0	4.0	117.0	9.02	54.0
30.45	14.0	0.0	0.0	0.0	178.0	6.85	75.0
19.79	14.0	16.0	1.0	16.0	189.0	10.53	52.0
18.09	16.0	13.0	1.0	26.0	220.0	11.52	67.0
24.66	21.0	1.0	0.0	20.0	157.0	8.45	53.0
10.64	17.0	21.0	1.0	62.0	172.0	19.59	54.0
20.75	14.0	2.0	0.0	9.0	180.0	10.05	66.0
26.07	13.0	5.0	0.0	7.0	179.0	8.0	55.0
19.01	13.0	20.0	1.0	23.0	172.0	10.96	61.0
25.79	14.0	2.0	0.0	3.0	151.0	8.08	61.0
28.21	15.0	0.0	0.0	0.0	169.0	7.39	43.0
19.92	9.0	11.0	0.0	11.0	121.0	10.46	50.0
19.93	24.0	5.0	0.0	20.0	166.0	10.46	54.0
23.78	18.0	10.0	0.0	32.0	133.0	8.77	56.0
20.86	13.0	10.0	1.0	21.0	284.0	9.99	52.0
19.73	13.0	5.0	0.0	3.0	159.0	10.56	60.0
26.84	11.0	3.0	0.0	5.0	78.0	7.77	47.0
19.65	14.0	16.0	1.0	24.0	163.0	10.61	68.0
23.93	19.0	11.0	0.0	23.0	150.0	8.71	56.0
26.24	17.0	2.0	0.0	12.0	186.0	7.94	69.0
14.16	12.0	23.0	1.0	21.0	158.0	14.72	59.0
23.83	19.0	2.0	0.0	9.0	154.0	8.75	52.0
23.19	22.0	6.0	0.0	30.0	120.0	8.99	51.0
12.32	11.0	12.0	1.0	28.0	228.0	16.92	57.0
20.94	15.0	2.0	0.0	7.0	169.0	9.95	61.0
26.66	11.0	0.0	0.0	0.0	123.0	7.82	73.0
17.51	11.0	14.0	0.0	17.0	201.0	11.9	55.0
20.51	19.0	8.0	1.0	18.0	145.0	10.16	47.0
23.87	18.0	9.0	0.0	26.0	104.0	8.73	59.0
15.77	13.0	16.0	1.0	19.0	150.0	13.22	59.0
20.84	20.0	8.0	1.0	13.0	167.0	10.0	61.0
25.03	14.0	1.0	0.0	8.0	188.0	8.33	62.0
20.16	20.0	22.0	1.0	44.0	193.0	10.34	54.0
22.54	15.0	8.0	0.0	13.0	154.0	9.25	62.0
22.51	15.0	7.0	0.0	14.0	166.0	9.26	63.0
16.82	10.0	20.0	1.0	16.0	185.0	12.39	66.0
23.9	18.0	4.0	0.0	4.0	179.0	8.72	61.0
25.12	14.0	2.0	0.0	9.0	96.0	8.3	60.0
16.99	13.0	7.0	1.0	26.0	137.0	12.27	66.0
23.59	22.0	11.0	0.0	16.0	160.0	8.84	46.0
24.81	18.0	2.0	0.0	12.0	139.0	8.4	53.0
20.52	8.0	7.0	0.0	8.0	145.0	10.16	65.0
22.55	14.0	2.0	0.0	4.0	175.0	9.24	61.0
24.78	18.0	5.0	0.0	15.0	146.0	8.41	53.0
19.5	14.0	13.0	1.0	22.0	243.0	10.69	64.0
18.0	15.0	4.0	0.0	13.0	168.0	11.58	58.0
23.2	17.0	1.0	0.0	12.0	149.0	8.98	59.0
21.34	13.0	8.0	0.0	16.0	132.0	9.77	58.0
20.74	18.0	11.0	1.0	21.0	154.0	10.05	54.0
26.5	16.0	6.0	0.0	14.0	150.0	7.87	54.0
15.48	13.0	16.0	1.0	20.0	166.0	13.46	53.0
20.95	15.0	8.0	1.0	8.0	261.0	9.95	57.0
25.33	11.0	2.0	0.0	6.0	136.0	8.23	60.0
19.55	13.0	6.0	0.0	19.0	122.0	10.66	68.0
23.67	15.0	1.0	0.0	4.0	112.0	8.81	57.0
26.43	18.0	3.0	0.0	21.0	134.0	7.89	61.0
21.18	12.0	14.0	1.0	15.0	295.0	9.84	50.0
22.29	18.0	3.0	0.0	10.0	124.0	9.35	59.0
21.5	18.0	5.0	0.0	24.0	118.0	9.69	51.0
19.32	15.0	15.0	1.0	17.0	159.0	10.79	51.0
25.35	16.0	0.0	0.0	2.0	183.0	8.22	72.0
28.39	11.0	0.0	0.0	0.0	136.0	7.34	61.0
18.74	15.0	14.0	1.0	26.0	132.0	11.12	57.0
25.42	17.0	6.0	0.0	8.0	200.0	8.2	56.0
24.26	13.0	4.0	0.0	10.0	129.0	8.59	49.0
16.08	11.0	8.0	1.0	17.0	130.0	12.96	59.0
21.7	19.0	9.0	1.0	24.0	196.0	9.61	59.0
25.83	16.0	0.0	0.0	4.0	125.0	8.07	55.0
17.91	11.0	11.0	0.0	14.0	130.0	11.64	66.0
22.52	15.0	9.0	0.0	13.0	171.0	9.26	60.0
24.92	17.0	6.0	0.0	20.0	138.0	8.36	44.0
24.16	11.0	15.0	0.0	14.0	230.0	8.63	43.0
22.41	12.0	1.0	0.0	2.0	176.0	9.3	66.0
22.26	12.0	5.0	0.0	14.0	154.0	9.36	61.0
19.26	13.0	7.0	1.0	24.0	127.0	10.82	62.0
24.7	20.0	10.0	0.0	14.0	205.0	8.44	51.0
25.18	15.0	1.0	0.0	13.0	141.0	8.28	63.0
23.83	11.0	14.0	0.0	9.0	265.0	8.75	56.0
29.93	13.0	0.0	0.0	4.0	171.0	6.96	68.0
21.95	13.0	2.0	0.0	7.0	150.0	9.5	69.0
18.66	11.0	6.0	0.0	18.0	174.0	11.17	61.0
20.87	19.0	7.0	0.0	12.0	148.0	9.99	52.0
22.83	17.0	1.0	0.0	10.0	160.0	9.13	55.0
15.81	15.0	20.0	1.0	29.0	215.0	13.18	57.0
20.66	13.0	12.0	0.0	10.0	183.0	10.09	47.0
26.38	19.0	4.0	0.0	11.0	165.0	7.9	46.0
11.93	14.0	23.0	1.0	52.0	170.0	17.47	52.0
22.71	19.0	4.0	0.0	7.0	145.0	9.18	57.0
21.64	14.0	6.0	0.0	26.0	146.0	9.63	60.0
17.44	15.0	20.0	1.0	30.0	159.0	11.95	51.0
25.41	15.0	8.0	0.0	14.0	163.0	8.2	63.0
28.16	18.0	1.0	0.0	19.0	225.0	7.4	52.0
17.45	11.0	17.0	1.0	21.0	211.0	11.94	48.0
31.41	15.0	2.0	0.0	2.0	267.0	6.64	66.0
25.55	17.0	3.0	0.0	12.0	145.0	8.16	59.0
10.0	9.0	14.0	1.0	16.0	126.0	20.84	60.0
22.49	17.0	4.0	0.0	7.0	117.0	9.27	61.0
24.8	13.0	1.0	0.0	7.0	131.0	8.4	66.0
14.56	13.0	18.0	1.0	30.0	207.0	14.32	58.0
25.17	17.0	6.0	0.0	8.0	160.0	8.28	59.0
22.16	15.0	5.0	0.0	14.0	178.0	9.41	57.0
14.36	11.0	12.0	1.0	19.0	176.0	14.51	54.0
18.28	21.0	8.0	1.0	16.0	112.0	11.4	58.0
22.72	17.0	4.0	0.0	21.0	113.0	9.17	49.0
19.07	14.0	12.0	1.0	28.0	188.0	10.93	62.0
26.08	11.0	8.0	0.0	9.0	182.0	7.99	67.0
24.57	19.0	3.0	0.0	14.0	187.0	8.48	58.0
18.23	10.0	17.0	1.0	16.0	146.0	11.43	51.0
26.58	14.0	0.0	0.0	3.0	159.0	7.84	73.0
25.58	18.0	3.0	0.0	10.0	197.0	8.15	66.0
17.17	15.0	22.0	1.0	24.0	183.0	12.14	52.0
14.37	13.0	8.0	1.0	17.0	195.0	14.5	59.0
27.7	14.0	1.0	0.0	8.0	152.0	7.52	63.0
20.62	16.0	19.0	1.0	26.0	272.0	10.11	49.0
22.56	13.0	6.0	0.0	9.0	152.0	9.24	60.0
25.71	17.0	3.0	0.0	8.0	75.0	8.11	59.0
20.63	16.0	16.0	1.0	28.0	202.0	10.1	65.0
24.05	22.0	9.0	0.0	13.0	177.0	8.67	57.0
27.84	13.0	2.0	0.0	7.0	175.0	7.49	74.0
19.98	15.0	15.0	1.0	31.0	170.0	10.43	49.0
17.32	14.0	10.0	0.0	11.0	169.0	12.03	55.0
25.46	17.0	3.0	0.0	19.0	98.0	8.19	63.0
19.02	16.0	10.0	1.0	28.0	124.0	10.96	54.0
24.03	18.0	4.0	0.0	7.0	206.0	8.67	60.0
25.21	22.0	7.0	1.0	38.0	175.0	8.27	54.0
11.84	11.0	13.0	1.0	26.0	158.0	17.6	51.0
21.44	15.0	11.0	0.0	20.0	180.0	9.72	57.0
23.36	16.0	2.0	0.0	16.0	159.0	8.92	58.0
17.01	10.0	11.0	1.0	22.0	225.0	12.25	57.0
23.28	15.0	3.0	0.0	8.0	204.0	8.95	66.0
22.2	18.0	4.0	0.0	20.0	123.0	9.39	54.0
19.77	14.0	8.0	0.0	15.0	125.0	10.54	60.0
14.77	13.0	20.0	1.0	22.0	159.0	14.11	66.0
27.0	18.0	4.0	0.0	30.0	184.0	7.72	61.0
20.69	16.0	19.0	1.0	33.0	255.0	10.07	41.0
25.8	14.0	1.0	0.0	4.0	166.0	8.08	68.0
20.83	13.0	6.0	0.0	15.0	83.0	10.01	65.0
15.06	15.0	21.0	1.0	25.0	136.0	13.84	50.0
21.72	21.0	4.0	0.0	16.0	170.0	9.6	66.0
27.64	19.0	0.0	0.0	0.0	119.0	7.54	58.0
16.0	12.0	18.0	1.0	20.0	161.0	13.03	53.0
18.21	13.0	10.0	1.0	22.0	167.0	11.45	57.0
22.07	15.0	0.0	0.0	4.0	126.0	9.44	66.0
18.27	12.0	17.0	1.0	23.0	153.0	11.41	61.0
22.57	19.0	1.0	0.0	4.0	118.0	9.24	59.0
22.97	18.0	8.0	0.0	23.0	166.0	9.07	58.0
14.22	15.0	16.0	1.0	28.0	109.0	14.66	55.0
16.59	17.0	8.0	0.0	12.0	162.0	12.56	52.0
27.07	14.0	3.0	0.0	8.0	158.0	7.7	67.0
17.99	14.0	20.0	1.0	28.0	174.0	11.59	47.0
19.18	14.0	16.0	1.0	20.0	136.0	10.87	62.0
21.01	14.0	3.0	0.0	16.0	145.0	9.92	66.0
17.83	17.0	17.0	1.0	31.0	211.0	11.69	47.0
21.97	15.0	5.0	0.0	9.0	177.0	9.49	56.0
25.86	14.0	1.0	0.0	9.0	146.0	8.06	72.0
20.63	15.0	12.0	1.0	26.0	251.0	10.1	45.0
23.07	15.0	10.0	0.0	11.0	158.0	9.03	48.0
22.19	17.0	4.0	0.0	26.0	141.0	9.39	66.0
10.48	11.0	15.0	1.0	28.0	174.0	19.89	58.0
23.75	16.0	3.0	0.0	4.0	174.0	8.78	61.0
25.92	12.0	3.0	0.0	8.0	176.0	8.04	66.0
24.69	13.0	10.0	0.0	16.0	193.0	8.44	53.0
23.34	15.0	7.0	0.0	6.0	202.0	8.93	60.0
23.91	24.0	3.0	0.0	12.0	138.0	8.72	58.0
10.01	25.0	39.0	2.0	61.0	144.0	20.82	38.0
15.51	41.0	12.0	1.0	41.0	140.0	13.44	41.0
19.2	56.0	36.0	2.0	208.0	122.0	10.86	37.0
14.55	53.0	70.0	3.0	174.0	153.0	14.33	34.0
18.7	78.0	45.0	2.0	215.0	194.0	11.15	40.0
23.47	79.0	20.0	1.0	224.0	148.0	8.88	32.0
16.92	75.0	81.0	3.0	260.0	144.0	12.32	33.0
18.59	101.0	65.0	2.0	352.0	167.0	11.21	33.0
19.04	90.0	57.0	3.0	485.0	146.0	10.95	28.0
18.94	90.0	76.0	4.0	385.0	186.0	11.01	29.0
18.36	101.0	91.0	4.0	437.0	201.0	11.35	33.0
20.72	71.0	31.0	2.0	292.0	151.0	10.06	36.0
20.92	89.0	68.0	3.0	208.0	148.0	9.96	29.0
21.59	116.0	73.0	3.0	409.0	171.0	9.65	32.0
20.74	86.0	31.0	2.0	358.0	149.0	10.05	31.0
16.42	94.0	123.0	5.0	446.0	155.0	12.69	27.0
19.35	109.0	105.0	4.0	552.0	182.0	10.77	32.0
23.13	84.0	26.0	1.0	210.0	149.0	9.01	33.0
19.71	95.0	84.0	3.0	391.0	147.0	10.58	33.0
21.46	117.0	79.0	3.0	403.0	166.0	9.71	27.0
22.76	103.0	44.0	2.0	374.0	128.0	9.16	27.0
18.38	87.0	96.0	4.0	398.0	162.0	11.34	32.0
21.47	109.0	72.0	3.0	402.0	168.0	9.71	30.0
22.57	89.0	38.0	2.0	447.0	156.0	9.24	33.0
19.42	87.0	87.0	4.0	382.0	152.0	10.73	28.0
21.74	112.0	62.0	3.0	368.0	159.0	9.59	30.0
23.91	97.0	26.0	1.0	262.0	131.0	8.72	31.0
14.9	81.0	97.0	3.0	201.0	150.0	13.99	28.0
19.48	112.0	63.0	4.0	400.0	149.0	10.7	30.0
22.82	105.0	34.0	2.0	398.0	148.0	9.13	28.0
18.61	100.0	88.0	4.0	342.0	166.0	11.2	29.0
17.46	99.0	88.0	3.0	435.0	146.0	11.94	32.0
20.82	99.0	31.0	2.0	386.0	118.0	10.01	28.0
20.43	101.0	67.0	3.0	435.0	159.0	10.2	30.0
17.76	101.0	95.0	4.0	455.0	160.0	11.74	29.0
20.81	96.0	47.0	3.0	455.0	147.0	10.02	31.0
15.9	91.0	118.0	5.0	456.0	170.0	13.11	31.0
17.01	95.0	81.0	4.0	356.0	159.0	12.25	32.0
20.39	95.0	35.0	2.0	355.0	127.0	10.22	29.0
20.59	106.0	84.0	3.0	328.0	175.0	10.12	29.0
18.6	105.0	78.0	3.0	387.0	158.0	11.21	31.0
19.54	95.0	48.0	3.0	401.0	154.0	10.67	27.0
16.07	95.0	111.0	4.0	376.0	177.0	12.97	25.0
18.97	111.0	100.0	4.0	538.0	173.0	10.99	31.0
21.98	89.0	38.0	2.0	301.0	149.0	9.48	29.0
19.27	87.0	76.0	3.0	227.0	154.0	10.82	30.0
21.0	122.0	83.0	4.0	436.0	172.0	9.93	26.0
21.02	103.0	70.0	3.0	522.0	162.0	9.92	29.0
18.59	89.0	107.0	4.0	351.0	179.0	11.21	28.0
21.85	104.0	64.0	3.0	314.0	185.0	9.54	33.0
24.12	81.0	27.0	2.0	258.0	155.0	8.64	28.0
19.48	97.0	61.0	3.0	373.0	151.0	10.7	29.0
21.56	109.0	60.0	2.0	311.0	173.0	9.67	33.0
24.97	99.0	34.0	2.0	362.0	153.0	8.35	32.0
19.26	82.0	94.0	4.0	318.0	189.0	10.82	28.0
19.51	93.0	72.0	3.0	334.0	159.0	10.68	30.0
21.7	93.0	29.0	2.0	422.0	157.0	9.61	34.0
17.35	83.0	87.0	4.0	421.0	167.0	12.01	31.0
20.55	120.0	61.0	3.0	398.0	138.0	10.14	34.0
22.29	103.0	31.0	2.0	310.0	155.0	9.35	25.0
18.11	87.0	79.0	3.0	342.0	131.0	11.51	31.0
20.25	107.0	71.0	4.0	373.0	190.0	10.29	30.0
23.1	91.0	33.0	2.0	292.0	162.0	9.02	30.0
16.45	95.0	102.0	5.0	574.0	184.0	12.67	26.0
17.51	94.0	55.0	3.0	318.0	171.0	11.9	33.0
21.64	93.0	37.0	2.0	478.0	135.0	9.63	34.0
20.64	89.0	77.0	3.0	193.0	169.0	10.1	30.0
17.42	98.0	72.0	4.0	390.0	138.0	11.97	30.0
20.62	102.0	34.0	3.0	399.0	152.0	10.11	28.0
18.5	98.0	95.0	4.0	367.0	152.0	11.27	27.0
17.51	94.0	89.0	4.0	502.0	168.0	11.9	33.0
19.84	86.0	31.0	2.0	396.0	126.0	10.51	32.0
20.42	96.0	68.0	3.0	221.0	126.0	10.21	22.0
19.91	101.0	43.0	2.0	289.0	175.0	10.47	36.0
20.87	112.0	67.0	4.0	626.0	170.0	9.99	28.0
16.8	98.0	124.0	5.0	463.0	151.0	12.41	25.0
17.82	93.0	118.0	4.0	466.0	185.0	11.7	30.0
19.77	93.0	40.0	2.0	470.0	154.0	10.54	32.0
20.38	103.0	90.0	3.0	383.0	149.0	10.23	28.0
19.37	108.0	97.0	3.0	462.0	164.0	10.76	33.0
19.82	93.0	41.0	2.0	396.0	149.0	10.52	30.0
15.37	93.0	131.0	4.0	376.0	144.0	13.56	24.0
19.51	115.0	71.0	3.0	371.0	171.0	10.68	29.0
23.24	98.0	52.0	2.0	410.0	160.0	8.97	27.0
19.75	89.0	76.0	4.0	336.0	160.0	10.55	31.0
19.62	103.0	104.0	4.0	499.0	164.0	10.62	30.0
23.2	96.0	37.0	2.0	257.0	132.0	8.98	23.0
17.98	97.0	95.0	4.0	337.0	145.0	11.59	28.0
18.57	105.0	83.0	4.0	514.0	164.0	11.22	35.0
23.36	105.0	31.0	2.0	464.0	159.0	8.92	30.0
17.95	91.0	94.0	4.0	478.0	164.0	11.61	31.0
21.39	104.0	60.0	3.0	316.0	182.0	9.74	30.0
23.05	101.0	35.0	2.0	357.0	168.0	9.04	27.0
17.55	92.0	92.0	4.0	348.0	132.0	11.88	28.0
17.72	99.0	82.0	4.0	360.0	164.0	11.76	30.0
19.9	84.0	36.0	3.0	451.0	166.0	10.47	34.0
19.52	103.0	76.0	4.0	482.0	174.0	10.68	32.0
19.88	116.0	78.0	4.0	478.0	187.0	10.48	29.0
21.56	102.0	33.0	2.0	418.0	154.0	9.67	29.0
18.53	96.0	71.0	3.0	340.0	134.0	11.25	28.0
17.88	95.0	75.0	4.0	340.0	177.0	11.66	28.0
20.95	95.0	47.0	3.0	476.0	154.0	9.95	33.0
19.62	87.0	88.0	4.0	308.0	192.0	10.62	30.0
20.76	104.0	64.0	3.0	326.0	165.0	10.04	33.0
22.19	94.0	28.0	2.0	422.0	119.0	9.39	33.0
19.95	100.0	105.0	4.0	340.0	158.0	10.45	25.0
19.05	112.0	86.0	4.0	424.0	174.0	10.94	30.0
21.58	100.0	71.0	4.0	476.0	183.0	9.66	27.0
18.25	82.0	96.0	4.0	320.0	161.0	11.42	29.0
18.24	99.0	92.0	4.0	522.0	191.0	11.43	33.0
23.36	99.0	29.0	2.0	349.0	157.0	8.92	30.0
20.52	85.0	80.0	3.0	248.0	185.0	10.16	29.0
19.58	90.0	58.0	3.0	290.0	179.0	10.65	37.0
21.35	99.0	40.0	3.0	487.0	170.0	9.76	29.0
17.19	92.0	110.0	4.0	539.0	186.0	12.13	31.0
19.7	102.0	80.0	3.0	401.0	167.0	10.58	32.0
21.67	92.0	32.0	2.0	465.0	152.0	9.62	37.0
20.46	106.0	88.0	3.0	355.0	144.0	10.19	26.0
17.74	98.0	76.0	3.0	394.0	163.0	11.75	30.0
23.37	103.0	38.0	2.0	395.0	137.0	8.92	30.0
17.53	83.0	116.0	4.0	338.0	188.0	11.89	32.0
21.2	91.0	60.0	2.0	295.0	169.0	9.83	31.0
26.2	71.0	6.0	1.0	148.0	126.0	7.96	38.0
22.31	68.0	72.0	2.0	238.0	209.0	9.34	40.0
26.1	83.0	10.0	1.0	70.0	158.0	7.99	42.0
26.33	58.0	6.0	0.0	35.0	134.0	7.92	31.0
21.44	55.0	47.0	2.0	196.0	138.0	9.72	43.0
25.51	60.0	15.0	1.0	99.0	170.0	8.17	41.0
25.42	41.0	7.0	1.0	73.0	153.0	8.2	43.0
16.24	38.0	32.0	2.0	92.0	185.0	12.83	42.0
20.4	47.0	11.0	1.0	70.0	177.0	10.22	46.0
23.33	55.0	5.0	1.0	94.0	135.0	8.93	41.0
20.06	45.0	44.0	2.0	110.0	143.0	10.39	39.0
19.52	55.0	29.0	2.0	140.0	175.0	10.68	40.0
22.59	48.0	20.0	1.0	90.0	153.0	9.23	41.0
17.74	46.0	47.0	2.0	186.0	188.0	11.75	37.0
22.4	48.0	10.0	1.0	70.0	172.0	9.31	48.0
22.44	49.0	3.0	1.0	67.0	123.0	9.29	41.0
20.68	51.0	33.0	2.0	124.0	168.0	10.08	32.0
19.73	49.0	7.0	1.0	49.0	122.0	10.56	45.0
23.32	49.0	17.0	1.0	84.0	163.0	8.94	39.0
19.36	43.0	47.0	2.0	140.0	169.0	10.77	43.0
25.72	43.0	10.0	1.0	46.0	201.0	8.1	47.0
25.97	47.0	4.0	0.0	51.0	174.0	8.03	43.0
19.15	46.0	46.0	2.0	137.0	151.0	10.88	47.0
20.36	47.0	12.0	1.0	71.0	144.0	10.24	47.0
22.22	56.0	30.0	1.0	120.0	115.0	9.38	33.0
18.64	43.0	45.0	2.0	154.0	192.0	11.18	43.0
19.63	42.0	11.0	1.0	67.0	139.0	10.62	52.0
25.03	55.0	6.0	1.0	104.0	131.0	8.33	40.0
21.12	39.0	30.0	2.0	101.0	199.0	9.87	37.0
22.78	43.0	13.0	1.0	53.0	153.0	9.15	50.0
24.48	59.0	7.0	0.0	86.0	120.0	8.51	39.0
17.35	47.0	66.0	3.0	175.0	169.0	12.01	35.0
21.76	47.0	12.0	1.0	83.0	150.0	9.58	45.0
27.74	42.0	8.0	1.0	62.0	177.0	7.51	39.0
18.54	46.0	48.0	2.0	154.0	185.0	11.24	44.0
22.28	51.0	6.0	1.0	23.0	125.0	9.36	47.0
23.49	50.0	6.0	0.0	52.0	132.0	8.87	38.0
20.33	49.0	49.0	2.0	125.0	143.0	10.25	33.0
19.67	55.0	25.0	2.0	118.0	164.0	10.6	36.0
19.68	43.0	18.0	2.0	143.0	118.0	10.59	45.0
16.06	46.0	72.0	3.0	185.0	196.0	12.98	34.0
22.49	51.0	22.0	2.0	134.0	190.0	9.27	47.0
23.91	43.0	5.0	0.0	46.0	137.0	8.72	47.0
20.82	56.0	39.0	2.0	100.0	163.0	10.01	32.0
21.15	52.0	22.0	2.0	134.0	215.0	9.86	45.0
21.06	53.0	28.0	2.0	158.0	163.0	9.9	41.0
17.02	42.0	64.0	2.0	153.0	178.0	12.25	42.0
22.16	48.0	26.0	2.0	96.0	183.0	9.41	37.0
24.47	39.0	4.0	0.0	39.0	117.0	8.52	50.0
19.94	53.0	44.0	2.0	164.0	196.0	10.45	38.0
24.21	50.0	7.0	1.0	41.0	157.0	8.61	49.0
23.39	56.0	7.0	1.0	93.0	117.0	8.91	41.0
16.88	37.0	50.0	2.0	118.0	211.0	12.35	38.0
23.08	51.0	20.0	2.0	91.0	190.0	9.03	37.0
27.35	48.0	11.0	0.0	76.0	149.0	7.62	43.0
19.48	48.0	54.0	3.0	191.0	216.0	10.7	38.0
21.65	46.0	26.0	1.0	116.0	182.0	9.63	52.0
23.63	45.0	6.0	1.0	87.0	136.0	8.82	43.0
18.47	54.0	50.0	2.0	146.0	146.0	11.29	34.0
22.94	45.0	10.0	1.0	68.0	142.0	9.09	38.0
22.82	55.0	16.0	1.0	131.0	153.0	9.13	41.0
16.59	45.0	55.0	3.0	178.0	184.0	12.56	37.0
17.88	42.0	12.0	1.0	80.0	153.0	11.66	50.0
23.04	40.0	6.0	1.0	68.0	134.0	9.05	45.0
21.98	50.0	34.0	2.0	80.0	177.0	9.48	37.0
21.2	54.0	28.0	2.0	122.0	150.0	9.83	44.0
24.84	46.0	14.0	1.0	76.0	168.0	8.39	37.0
19.57	45.0	52.0	2.0	158.0	176.0	10.65	39.0
23.04	51.0	24.0	1.0	80.0	171.0	9.05	40.0
25.4	46.0	7.0	1.0	67.0	133.0	8.21	38.0
17.58	44.0	48.0	2.0	145.0	171.0	11.86	40.0
23.31	44.0	12.0	1.0	56.0	154.0	8.94	48.0
23.15	58.0	24.0	1.0	106.0	134.0	9.0	35.0
19.32	33.0	46.0	2.0	82.0	167.0	10.79	40.0
21.87	53.0	17.0	1.0	83.0	176.0	9.53	42.0
23.5	44.0	14.0	1.0	105.0	172.0	8.87	41.0
20.45	52.0	50.0	2.0	185.0	159.0	10.19	44.0
25.7	48.0	4.0	0.0	26.0	168.0	8.11	49.0
25.34	49.0	4.0	0.0	19.0	128.0	8.23	39.0
16.05	34.0	50.0	2.0	129.0	169.0	12.99	45.0
22.59	44.0	18.0	1.0	62.0	174.0	9.23	43.0
22.51	44.0	15.0	2.0	143.0	142.0	9.26	43.0
16.7	35.0	37.0	2.0	75.0	201.0	12.48	36.0
19.17	55.0	16.0	2.0	178.0	146.0	10.87	48.0
21.52	52.0	10.0	1.0	111.0	153.0	9.69	37.0
17.54	44.0	61.0	2.0	200.0	149.0	11.88	39.0
20.6	49.0	26.0	2.0	96.0	156.0	10.12	42.0
20.68	40.0	20.0	1.0	142.0	136.0	10.08	50.0
17.74	53.0	56.0	2.0	228.0	162.0	11.75	42.0
17.74	43.0	21.0	2.0	82.0	178.0	11.75	39.0
24.79	50.0	2.0	0.0	58.0	157.0	8.41	43.0
21.03	47.0	38.0	2.0	122.0	150.0	9.91	38.0
20.59	46.0	16.0	1.0	52.0	134.0	10.12	37.0
23.62	47.0	12.0	1.0	88.0	128.0	8.82	42.0
18.07	42.0	50.0	2.0	155.0	170.0	11.53	42.0
24.69	49.0	18.0	1.0	98.0	195.0	8.44	43.0
23.29	40.0	9.0	0.0	73.0	141.0	8.95	46.0
17.45	48.0	48.0	2.0	200.0	154.0	11.94	43.0
20.82	45.0	13.0	1.0	44.0	166.0	10.01	40.0
27.15	42.0	4.0	0.0	49.0	120.0	7.68	43.0
19.57	44.0	48.0	2.0	158.0	140.0	10.65	41.0
24.15	41.0	17.0	1.0	59.0	173.0	8.63	49.0
23.72	42.0	5.0	1.0	62.0	133.0	8.79	44.0
17.0	38.0	51.0	2.0	108.0	154.0	12.26	39.0
22.51	54.0	15.0	1.0	114.0	167.0	9.26	42.0
23.15	46.0	2.0	1.0	81.0	125.0	9.0	46.0
15.4	38.0	38.0	2.0	134.0	165.0	13.53	39.0
22.63	51.0	11.0	1.0	64.0	178.0	9.21	48.0
27.18	51.0	9.0	1.0	68.0	154.0	7.67	45.0
15.88	40.0	64.0	2.0	128.0	175.0	13.13	36.0
23.06	50.0	14.0	1.0	63.0	151.0	9.04	46.0
22.82	40.0	4.0	1.0	77.0	152.0	9.13	52.0
20.76	49.0	46.0	2.0	158.0	160.0	10.04	35.0
17.6	49.0	28.0	2.0	159.0	192.0	11.84	50.0
21.63	52.0	17.0	2.0	160.0	141.0	9.64	42.0
18.82	42.0	53.0	2.0	161.0	189.0	11.08	49.0
19.41	44.0	17.0	1.0	83.0	177.0	10.74	48.0
22.0	52.0	8.0	1.0	82.0	149.0	9.47	40.0
18.07	43.0	58.0	2.0	119.0	150.0	11.53	40.0
19.59	53.0	43.0	2.0	149.0	162.0	10.64	42.0
20.55	47.0	17.0	1.0	124.0	142.0	10.14	39.0
19.92	31.0	37.0	2.0	90.0	171.0	10.46	43.0
26.27	48.0	4.0	0.0	27.0	158.0	7.93	50.0
26.63	55.0	6.0	1.0	102.0	165.0	7.83	42.0
17.86	42.0	42.0	2.0	106.0	124.0	11.67	39.0
21.99	48.0	9.0	1.0	44.0	148.0	9.48	41.0
24.02	50.0	18.0	1.0	75.0	162.0	8.68	38.0
16.37	42.0	51.0	3.0	176.0	215.0	12.73	34.0
20.5	54.0	28.0	1.0	112.0	164.0	10.17	46.0
26.6	42.0	5.0	0.0	44.0	139.0	7.84	40.0
20.75	36.0	19.0	1.0	61.0	111.0	10.05	45.0
24.66	49.0	11.0	0.0	39.0	158.0	8.45	41.0
27.71	43.0	6.0	0.0	32.0	140.0	7.52	38.0
16.23	43.0	60.0	2.0	139.0	168.0	12.84	39.0
21.39	47.0	14.0	1.0	83.0	147.0	9.74	51.0
25.4	47.0	6.0	1.0	38.0	146.0	8.21	42.0
16.01	36.0	54.0	2.0	141.0	183.0	13.02	40.0
23.15	47.0	9.0	1.0	40.0	139.0	9.0	45.0
22.91	37.0	4.0	0.0	52.0	97.0	9.1	49.0
15.74	38.0	51.0	2.0	112.0	178.0	13.24	40.0
22.86	46.0	16.0	2.0	90.0	210.0	9.12	44.0
23.42	43.0	12.0	1.0	97.0	165.0	8.9	40.0
12.61	28.0	42.0	2.0	110.0	174.0	16.53	46.0
20.97	56.0	16.0	1.0	78.0	143.0	9.94	47.0
25.29	48.0	6.0	1.0	118.0	139.0	8.24	46.0
19.58	47.0	42.0	2.0	123.0	153.0	10.65	45.0
17.38	44.0	38.0	2.0	150.0	131.0	11.99	45.0
22.53	50.0	20.0	1.0	92.0	110.0	9.25	40.0
18.79	33.0	40.0	2.0	92.0	156.0	11.09	49.0
23.03	40.0	6.0	1.0	40.0	178.0	9.05	49.0
24.19	56.0	1.0	0.0	49.0	119.0	8.62	36.0
18.88	41.0	45.0	2.0	135.0	175.0	11.04	48.0
24.39	52.0	4.0	0.0	14.0	139.0	8.55	36.0
23.23	44.0	9.0	1.0	77.0	154.0	8.97	40.0
19.63	42.0	49.0	2.0	120.0	188.0	10.62	35.0
21.61	46.0	13.0	1.0	90.0	159.0	9.65	43.0
24.32	42.0	4.0	1.0	76.0	148.0	8.57	41.0
16.22	38.0	48.0	2.0	111.0	167.0	12.85	41.0
22.48	47.0	17.0	1.0	88.0	135.0	9.27	44.0
21.43	54.0	23.0	2.0	138.0	129.0	9.73	37.0
11.1	40.0	54.0	3.0	158.0	171.0	18.78	36.0
20.27	45.0	13.0	1.0	62.0	143.0	10.28	40.0
22.63	51.0	6.0	1.0	74.0	204.0	9.21	37.0
21.24	52.0	53.0	2.0	170.0	168.0	9.81	38.0
20.93	45.0	8.0	1.0	42.0	143.0	9.96	48.0
23.84	49.0	1.0	0.0	26.0	113.0	8.74	40.0
18.19	50.0	60.0	2.0	179.0	171.0	11.46	44.0
19.85	46.0	32.0	2.0	140.0	178.0	10.5	46.0
22.95	44.0	5.0	1.0	77.0	108.0	9.08	44.0
18.23	36.0	32.0	2.0	86.0	159.0	11.43	42.0
21.84	54.0	14.0	1.0	107.0	124.0	9.54	46.0
25.23	46.0	3.0	0.0	36.0	123.0	8.26	44.0
17.83	43.0	51.0	2.0	142.0	153.0	11.69	43.0
23.45	50.0	19.0	1.0	75.0	175.0	8.89	39.0
25.57	42.0	6.0	1.0	65.0	124.0	8.15	42.0
14.83	42.0	59.0	2.0	150.0	184.0	14.05	38.0
19.68	45.0	9.0	1.0	94.0	163.0	10.59	50.0
23.73	53.0	3.0	0.0	38.0	132.0	8.78	39.0
18.12	41.0	39.0	2.0	127.0	166.0	11.5	42.0
18.69	50.0	31.0	2.0	154.0	174.0	11.15	43.0
22.84	46.0	14.0	1.0	119.0	129.0	9.13	38.0
16.31	39.0	54.0	2.0	165.0	218.0	12.78	44.0
20.69	48.0	13.0	1.0	46.0	162.0	10.07	41.0
22.96	44.0	4.0	0.0	34.0	164.0	9.08	40.0
19.76	45.0	38.0	1.0	97.0	129.0	10.55	37.0
21.29	46.0	9.0	1.0	55.0	161.0	9.79	45.0
23.37	54.0	14.0	1.0	148.0	147.0	8.92	40.0
16.92	44.0	54.0	2.0	182.0	156.0	12.32	41.0
19.0	34.0	23.0	1.0	65.0	155.0	10.97	49.0
24.93	39.0	4.0	0.0	39.0	153.0	8.36	52.0
20.18	52.0	51.0	2.0	169.0	187.0	10.33	43.0
20.63	47.0	18.0	1.0	106.0	176.0	10.1	43.0
23.57	50.0	6.0	0.0	73.0	121.0	8.84	40.0
18.52	44.0	52.0	2.0	127.0	172.0	11.25	39.0
24.19	43.0	4.0	0.0	28.0	164.0	8.62	42.0
25.47	47.0	8.0	1.0	65.0	175.0	8.18	41.0
20.53	44.0	40.0	2.0	152.0	180.0	10.15	39.0
22.52	46.0	9.0	1.0	74.0	169.0	9.26	46.0
22.58	44.0	7.0	1.0	62.0	142.0	9.23	43.0
17.48	41.0	45.0	2.0	114.0	144.0	11.92	39.0
19.87	44.0	23.0	2.0	116.0	165.0	10.49	41.0
20.65	44.0	16.0	1.0	106.0	125.0	10.09	40.0
12.92	43.0	68.0	3.0	214.0	165.0	16.13	39.0
21.92	45.0	10.0	1.0	38.0	151.0	9.51	45.0
24.67	39.0	6.0	1.0	92.0	146.0	8.45	51.0
16.81	54.0	54.0	2.0	196.0	122.0	12.4	38.0
14.13	47.0	30.0	2.0	127.0	146.0	14.75	45.0
25.4	40.0	14.0	1.0	54.0	142.0	8.21	39.0
20.6	40.0	48.0	2.0	124.0	211.0	10.12	51.0
22.9	35.0	11.0	1.0	72.0	192.0	9.1	56.0
21.62	39.0	4.0	1.0	74.0	147.0	9.64	48.0
20.63	57.0	56.0	2.0	194.0	154.0	10.1	34.0
18.04	42.0	26.0	2.0	118.0	154.0	11.55	44.0
20.98	39.0	22.0	1.0	58.0	119.0	9.93	44.0
18.08	41.0	58.0	2.0	176.0	147.0	11.53	46.0
19.1	44.0	28.0	2.0	118.0	156.0	10.91	53.0
26.82	51.0	5.0	0.0	65.0	152.0	7.77	39.0
19.63	45.0	45.0	2.0	152.0	196.0	10.62	51.0
22.1	48.0	23.0	1.0	99.0	173.0	9.43	41.0
22.99	44.0	10.0	1.0	64.0	115.0	9.07	41.0
16.93	34.0	50.0	2.0	123.0	176.0	12.31	45.0
21.22	55.0	16.0	1.0	76.0	182.0	9.82	45.0
25.63	48.0	5.0	1.0	56.0	140.0	8.13	38.0
18.8	38.0	38.0	2.0	103.0	134.0	11.09	42.0
21.9	44.0	10.0	1.0	50.0	148.0	9.52	47.0
25.22	44.0	6.0	1.0	96.0	132.0	8.26	43.0
18.59	42.0	49.0	2.0	133.0	222.0	11.21	39.0
18.09	44.0	16.0	2.0	104.0	163.0	11.52	46.0
22.83	45.0	10.0	1.0	94.0	126.0	9.13	47.0
18.1	46.0	52.0	2.0	124.0	158.0	11.52	37.0
19.95	47.0	19.0	1.0	102.0	164.0	10.45	47.0
21.63	57.0	22.0	1.0	156.0	161.0	9.64	38.0
16.95	43.0	48.0	2.0	140.0	156.0	12.3	39.0
20.3	37.0	18.0	1.0	76.0	181.0	10.27	47.0
26.02	44.0	4.0	1.0	67.0	222.0	8.01	47.0
19.34	43.0	36.0	2.0	111.0	183.0	10.78	44.0
20.5	44.0	22.0	1.0	113.0	164.0	10.17	48.0
24.14	46.0	9.0	1.0	90.0	148.0	8.63	49.0
17.85	40.0	48.0	2.0	100.0	182.0	11.68	41.0
22.09	49.0	17.0	1.0	67.0	139.0	9.44	49.0
26.71	47.0	6.0	0.0	76.0	152.0	7.8	43.0
15.1	34.0	48.0	2.0	93.0	211.0	13.8	42.0
22.21	47.0	7.0	1.0	55.0	148.0	9.38	49.0
24.2	49.0	6.0	0.0	44.0	117.0	8.61	42.0
18.43	43.0	45.0	2.0	154.0	155.0	11.31	47.0
24.4	50.0	8.0	1.0	44.0	150.0	8.54	41.0
25.21	39.0	6.0	1.0	53.0	127.0	8.27	37.0
15.2	41.0	58.0	2.0	160.0	168.0	13.71	40.0
22.51	51.0	8.0	1.0	40.0	181.0	9.26	42.0
26.42	43.0	5.0	0.0	50.0	123.0	7.89	38.0
17.57	39.0	44.0	2.0	104.0	131.0	11.86	47.0
20.79	58.0	28.0	2.0	128.0	172.0	10.03	39.0
22.99	47.0	20.0	1.0	115.0	157.0	9.07	46.0
17.47	39.0	47.0	2.0	81.0	188.0	11.93	41.0
18.11	41.0	23.0	2.0	125.0	207.0	11.51	48.0
21.68	46.0	3.0	1.0	90.0	157.0	9.61	42.0
20.75	46.0	31.0	1.0	86.0	183.0	10.05	37.0
17.04	46.0	19.0	1.0	88.0	125.0	12.23	45.0
22.78	51.0	16.0	1.0	124.0	140.0	9.15	39.0
17.15	40.0	56.0	2.0	177.0	138.0	12.15	46.0
20.65	41.0	18.0	1.0	68.0	181.0	10.09	49.0
24.61	39.0	8.0	0.0	53.0	154.0	8.47	45.0
21.38	51.0	51.0	2.0	145.0	143.0	9.75	44.0
20.43	46.0	13.0	1.0	63.0	163.0	10.2	47.0
20.77	50.0	12.0	1.0	80.0	133.0	10.04	38.0
17.29	41.0	46.0	2.0	136.0	131.0	12.06	43.0
23.7	48.0	16.0	1.0	46.0	148.0	8.79	41.0
26.4	44.0	4.0	0.0	32.0	143.0	7.9	43.0
17.69	39.0	39.0	1.0	88.0	155.0	11.78	51.0
22.24	47.0	7.0	1.0	58.0	139.0	9.37	43.0
24.79	44.0	4.0	0.0	34.0	114.0	8.41	44.0
14.87	44.0	54.0	2.0	108.0	117.0	14.02	39.0
21.54	45.0	10.0	1.0	77.0	151.0	9.68	47.0
24.78	41.0	5.0	1.0	73.0	143.0	8.41	48.0
17.21	47.0	47.0	2.0	131.0	170.0	12.11	33.0
20.15	41.0	12.0	1.0	67.0	146.0	10.34	55.0
23.39	40.0	8.0	1.0	61.0	117.0	8.91	42.0
20.38	48.0	39.0	2.0	136.0	160.0	10.23	36.0
19.16	48.0	29.0	2.0	128.0	151.0	10.88	47.0
18.9	49.0	14.0	2.0	136.0	131.0	11.03	41.0
18.52	44.0	46.0	2.0	154.0	159.0	11.25	40.0
20.4	44.0	18.0	1.0	110.0	157.0	10.22	47.0
21.53	43.0	2.0	1.0	112.0	118.0	9.68	51.0
17.67	51.0	53.0	2.0	176.0	141.0	11.8	35.0
18.49	46.0	35.0	2.0	114.0	142.0	11.27	46.0
22.51	52.0	32.0	2.0	124.0	156.0	9.26	39.0
16.9	37.0	51.0	2.0	152.0	151.0	12.33	49.0
21.62	41.0	8.0	1.0	50.0	138.0	9.64	56.0
26.01	50.0	1.0	0.0	24.0	146.0	8.01	47.0
20.95	47.0	43.0	2.0	125.0	156.0	9.95	44.0
22.83	49.0	13.0	1.0	52.0	176.0	9.13	46.0
22.77	46.0	7.0	1.0	97.0	150.0	9.15	41.0
14.75	32.0	45.0	2.0	131.0	161.0	14.13	43.0
24.19	55.0	17.0	1.0	88.0	152.0	8.62	35.0
25.47	45.0	12.0	1.0	76.0	121.0	8.18	39.0
16.0	43.0	46.0	2.0	167.0	169.0	13.03	40.0
21.93	47.0	20.0	1.0	88.0	133.0	9.5	47.0
22.89	47.0	4.0	0.0	65.0	181.0	9.11	44.0
18.69	33.0	43.0	2.0	84.0	142.0	11.15	45.0
19.08	44.0	13.0	2.0	104.0	154.0	10.92	42.0
20.05	41.0	9.0	1.0	124.0	142.0	10.4	40.0
16.93	45.0	53.0	3.0	184.0	219.0	12.31	37.0
22.07	55.0	15.0	1.0	95.0	193.0	9.44	49.0
24.16	39.0	4.0	1.0	54.0	179.0	8.63	43.0
14.78	39.0	32.0	2.0	103.0	137.0	14.1	33.0
23.13	43.0	24.0	1.0	90.0	195.0	9.01	41.0
27.07	58.0	8.0	1.0	76.0	174.0	7.7	38.0
21.19	40.0	41.0	2.0	119.0	217.0	9.84	44.0
18.38	41.0	23.0	1.0	68.0	166.0	11.34	48.0
24.35	47.0	12.0	1.0	98.0	159.0	8.56	40.0
16.15	40.0	38.0	2.0	182.0	155.0	12.91	50.0
22.12	48.0	24.0	1.0	74.0	154.0	9.42	42.0
24.83	38.0	7.0	0.0	56.0	106.0	8.39	43.0
18.99	37.0	45.0	2.0	123.0	186.0	10.98	43.0
21.16	41.0	8.0	1.0	63.0	155.0	9.85	47.0
23.9	48.0	10.0	1.0	81.0	130.0	8.72	35.0
18.99	43.0	52.0	2.0	157.0	207.0	10.98	40.0
21.23	56.0	18.0	2.0	106.0	171.0	9.82	38.0
18.22	37.0	12.0	2.0	116.0	142.0	11.44	43.0
13.86	45.0	55.0	3.0	146.0	160.0	15.04	30.0
22.89	43.0	15.0	2.0	100.0	238.0	9.11	42.0
21.25	45.0	9.0	1.0	137.0	131.0	9.81	44.0
18.87	47.0	45.0	2.0	142.0	181.0	11.05	39.0
22.15	47.0	7.0	1.0	50.0	161.0	9.41	45.0
23.48	45.0	18.0	1.0	98.0	154.0	8.88	42.0
18.37	43.0	53.0	2.0	106.0	173.0	11.35	36.0
17.35	40.0	23.0	2.0	110.0	165.0	12.01	45.0
22.58	42.0	6.0	1.0	108.0	186.0	9.23	49.0
19.57	43.0	40.0	2.0	126.0	171.0	10.65	44.0
22.03	54.0	28.0	2.0	119.0	182.0	9.46	44.0
23.98	44.0	5.0	0.0	51.0	136.0	8.69	39.0
13.73	35.0	56.0	2.0	164.0	160.0	15.18	42.0
24.0	48.0	10.0	1.0	46.0	167.0	8.68	47.0
23.42	44.0	6.0	0.0	68.0	120.0	8.9	48.0
19.95	48.0	40.0	2.0	148.0	158.0	10.45	39.0
21.01	50.0	21.0	1.0	103.0	152.0	9.92	41.0
25.28	43.0	7.0	0.0	52.0	147.0	8.25	41.0
17.09	46.0	55.0	2.0	142.0	166.0	12.2	44.0
19.38	41.0	22.0	2.0	110.0	159.0	10.76	45.0
22.09	50.0	12.0	1.0	128.0	201.0	9.44	44.0
16.54	44.0	52.0	2.0	148.0	152.0	12.6	35.0
17.94	35.0	15.0	1.0	70.0	128.0	11.62	43.0
21.83	39.0	3.0	1.0	59.0	102.0	9.55	40.0
20.59	40.0	38.0	1.0	62.0	183.0	10.12	37.0
22.26	57.0	14.0	1.0	104.0	159.0	9.36	50.0
23.83	53.0	13.0	1.0	98.0	149.0	8.75	36.0
16.68	43.0	50.0	2.0	145.0	156.0	12.5	35.0
17.47	39.0	23.0	2.0	103.0	210.0	11.93	49.0
18.7	36.0	8.0	1.0	82.0	124.0	11.15	49.0
16.72	40.0	49.0	2.0	100.0	160.0	12.47	34.0
21.35	54.0	12.0	1.0	79.0	160.0	9.76	45.0
21.89	50.0	9.0	1.0	110.0	155.0	9.52	39.0
14.64	44.0	75.0	3.0	219.0	177.0	14.24	43.0
24.89	50.0	7.0	1.0	42.0	224.0	8.37	48.0
24.74	43.0	11.0	1.0	92.0	141.0	8.43	45.0
18.64	42.0	40.0	2.0	129.0	172.0	11.18	45.0
23.48	54.0	16.0	1.0	70.0	161.0	8.88	38.0
23.01	42.0	9.0	1.0	68.0	132.0	9.06	41.0
17.82	47.0	64.0	2.0	202.0	162.0	11.7	44.0
23.35	45.0	10.0	1.0	61.0	150.0	8.93	45.0
25.55	49.0	6.0	1.0	65.0	163.0	8.16	45.0
20.51	36.0	29.0	2.0	116.0	178.0	10.16	46.0
21.98	44.0	8.0	1.0	45.0	145.0	9.48	58.0
22.88	49.0	7.0	1.0	102.0	125.0	9.11	47.0
21.79	47.0	37.0	2.0	125.0	163.0	9.57	43.0
18.89	41.0	16.0	1.0	70.0	160.0	11.03	47.0
22.16	44.0	13.0	1.0	94.0	128.0	9.41	43.0
14.6	39.0	68.0	2.0	131.0	169.0	14.28	34.0
20.56	47.0	29.0	2.0	142.0	183.0	10.14	41.0
26.1	40.0	4.0	0.0	32.0	136.0	7.99	39.0
21.85	42.0	25.0	1.0	73.0	153.0	9.54	39.0
25.18	50.0	13.0	1.0	59.0	165.0	8.28	42.0
23.98	52.0	13.0	1.0	92.0	139.0	8.69	40.0
14.61	41.0	51.0	2.0	119.0	183.0	14.27	38.0
16.84	41.0	15.0	1.0	88.0	151.0	12.38	45.0
23.51	39.0	6.0	1.0	110.0	162.0	8.87	46.0
16.38	41.0	48.0	2.0	151.0	171.0	12.72	45.0
20.94	52.0	19.0	1.0	99.0	163.0	9.95	44.0
23.75	49.0	8.0	0.0	58.0	145.0	8.78	40.0
19.92	47.0	51.0	2.0	152.0	136.0	10.46	37.0
21.57	43.0	20.0	1.0	60.0	122.0	9.66	46.0
25.12	39.0	4.0	0.0	38.0	143.0	8.3	38.0
15.77	42.0	51.0	2.0	170.0	160.0	13.22	47.0
24.4	54.0	5.0	1.0	43.0	180.0	8.54	43.0
24.76	47.0	6.0	0.0	75.0	171.0	8.42	44.0
14.33	30.0	51.0	2.0	122.0	123.0	14.55	45.0
22.55	49.0	18.0	1.0	86.0	152.0	9.24	40.0
24.52	44.0	10.0	1.0	68.0	127.0	8.5	37.0
16.54	45.0	60.0	2.0	141.0	162.0	12.6	33.0
19.28	40.0	6.0	1.0	79.0	150.0	10.81	52.0
24.11	40.0	4.0	0.0	43.0	93.0	8.65	41.0
20.94	45.0	22.0	1.0	54.0	170.0	9.95	36.0
22.84	47.0	7.0	1.0	47.0	177.0	9.13	43.0
20.57	52.0	22.0	2.0	125.0	141.0	10.13	44.0
14.22	33.0	46.0	2.0	141.0	165.0	14.66	40.0
22.46	41.0	11.0	1.0	52.0	172.0	9.28	50.0
25.04	40.0	4.0	1.0	63.0	178.0	8.32	45.0
18.26	47.0	55.0	2.0	154.0	150.0	11.41	36.0
20.76	50.0	21.0	1.0	82.0	149.0	10.04	48.0
18.62	53.0	30.0	2.0	154.0	115.0	11.19	40.0
16.13	41.0	58.0	2.0	152.0	143.0	12.92	41.0
22.2	45.0	16.0	1.0	80.0	201.0	9.39	44.0
26.12	45.0	6.0	1.0	86.0	162.0	7.98	47.0
18.28	38.0	32.0	2.0	160.0	194.0	11.4	52.0
22.71	46.0	14.0	1.0	63.0	196.0	9.18	43.0
24.45	46.0	5.0	0.0	79.0	117.0	8.52	43.0
16.67	41.0	62.0	2.0	173.0	180.0	12.5	38.0
19.71	44.0	16.0	1.0	88.0	145.0	10.58	43.0
22.81	40.0	9.0	1.0	69.0	134.0	9.14	44.0
16.31	41.0	39.0	1.0	89.0	140.0	12.78	44.0
21.36	61.0	16.0	1.0	70.0	113.0	9.76	39.0
25.03	45.0	5.0	1.0	64.0	135.0	8.33	41.0
18.78	50.0	56.0	3.0	190.0	189.0	11.1	34.0
19.25	40.0	37.0	2.0	122.0	183.0	10.83	48.0
24.37	42.0	9.0	1.0	64.0	182.0	8.55	45.0
15.85	41.0	47.0	2.0	143.0	200.0	13.15	35.0
23.72	50.0	8.0	1.0	40.0	154.0	8.79	39.0
22.29	38.0	7.0	1.0	53.0	101.0	9.35	47.0
19.55	51.0	40.0	2.0	154.0	152.0	10.66	43.0
18.01	51.0	36.0	2.0	158.0	161.0	11.57	43.0
24.6	43.0	7.0	1.0	70.0	155.0	8.47	37.0
17.11	46.0	58.0	2.0	169.0	216.0	12.18	40.0
22.98	43.0	22.0	1.0	104.0	245.0	9.07	48.0
23.69	45.0	5.0	1.0	74.0	142.0	8.8	45.0
18.16	39.0	38.0	2.0	101.0	157.0	11.48	38.0
24.03	43.0	10.0	1.0	64.0	185.0	8.67	44.0
23.24	48.0	7.0	1.0	89.0	117.0	8.97	38.0
17.5	37.0	41.0	2.0	122.0	145.0	11.91	38.0
23.26	50.0	15.0	1.0	68.0	216.0	8.96	41.0
26.58	43.0	4.0	0.0	42.0	156.0	7.84	44.0
15.3	44.0	51.0	2.0	131.0	153.0	13.62	41.0
22.22	48.0	19.0	1.0	105.0	150.0	9.38	45.0
23.03	39.0	8.0	1.0	80.0	159.0	9.05	45.0
17.0	46.0	53.0	2.0	168.0	146.0	12.26	40.0
21.2	39.0	17.0	1.0	80.0	203.0	9.83	46.0
22.02	37.0	3.0	1.0	62.0	166.0	9.47	52.0
19.42	47.0	52.0	2.0	142.0	141.0	10.73	39.0
20.41	50.0	13.0	1.0	76.0	171.0	10.21	48.0
21.25	38.0	8.0	1.0	73.0	127.0	9.81	43.0
15.66	42.0	46.0	3.0	160.0	161.0	13.31	38.0
17.25	43.0	30.0	2.0	118.0	152.0	12.08	50.0
23.36	50.0	8.0	1.0	89.0	160.0	8.92	40.0
21.6	49.0	31.0	1.0	141.0	172.0	9.65	39.0
24.45	39.0	13.0	1.0	47.0	196.0	8.52	53.0
24.86	52.0	5.0	1.0	79.0	129.0	8.38	41.0
14.62	39.0	59.0	2.0	138.0	169.0	14.26	40.0
20.1	48.0	25.0	1.0	106.0	157.0	10.37	48.0
27.06	41.0	4.0	0.0	29.0	169.0	7.7	37.0
18.69	42.0	48.0	2.0	100.0	167.0	11.15	43.0
19.96	47.0	10.0	1.0	46.0	128.0	10.44	53.0
24.26	49.0	4.0	0.0	76.0	135.0	8.59	42.0
14.45	43.0	55.0	2.0	170.0	123.0	14.42	43.0
22.6	57.0	20.0	1.0	123.0	157.0	9.22	44.0
25.46	43.0	4.0	0.0	35.0	114.0	8.19	44.0
20.06	39.0	47.0	2.0	122.0	189.0	10.39	47.0
21.56	48.0	21.0	2.0	124.0	199.0	9.67	46.0
22.69	50.0	11.0	1.0	123.0	117.0	9.19	40.0
16.48	40.0	47.0	2.0	122.0	171.0	12.65	41.0
21.19	43.0	12.0	1.0	50.0	158.0	9.84	45.0
21.63	51.0	16.0	1.0	120.0	135.0	9.64	39.0
14.3	41.0	62.0	3.0	182.0	167.0	14.58	35.0
19.98	41.0	16.0	1.0	92.0	158.0	10.43	47.0
22.61	39.0	4.0	0.0	46.0	141.0	9.22	47.0
20.78	50.0	56.0	2.0	163.0	193.0	10.03	37.0
22.98	42.0	6.0	1.0	39.0	200.0	9.07	49.0
25.56	52.0	7.0	1.0	86.0	140.0	8.15	46.0
17.5	41.0	64.0	2.0	128.0	160.0	11.91	36.0
20.44	46.0	27.0	2.0	126.0	161.0	10.2	50.0
24.02	53.0	8.0	1.0	89.0	149.0	8.68	42.0
18.78	37.0	43.0	2.0	113.0	194.0	11.1	44.0
20.61	39.0	6.0	0.0	39.0	153.0	10.11	54.0
23.77	53.0	15.0	1.0	134.0	152.0	8.77	43.0
14.5	32.0	43.0	2.0	152.0	164.0	14.37	49.0
23.82	48.0	14.0	1.0	78.0	177.0	8.75	42.0
26.87	44.0	6.0	1.0	76.0	162.0	7.76	48.0
17.77	42.0	50.0	2.0	143.0	207.0	11.73	39.0
20.92	41.0	14.0	1.0	77.0	158.0	9.96	53.0
24.51	46.0	2.0	0.0	29.0	105.0	8.5	46.0
17.21	49.0	54.0	2.0	124.0	153.0	12.11	35.0
19.41	56.0	14.0	2.0	134.0	157.0	10.74	42.0
19.59	53.0	29.0	2.0	238.0	143.0	10.64	40.0
14.07	47.0	68.0	3.0	236.0	173.0	14.81	40.0
19.89	53.0	30.0	2.0	125.0	188.0	10.48	39.0
20.6	55.0	22.0	1.0	187.0	117.0	10.12	40.0
16.49	59.0	64.0	3.0	269.0	133.0	12.64	34.0
21.31	67.0	20.0	2.0	103.0	191.0	9.78	36.0
20.59	63.0	39.0	2.0	240.0	153.0	10.12	34.0
15.68	56.0	76.0	3.0	275.0	139.0	13.29	38.0
19.4	64.0	25.0	2.0	171.0	171.0	10.74	38.0
23.77	56.0	17.0	1.0	179.0	175.0	8.77	40.0
18.89	64.0	64.0	2.0	220.0	158.0	11.03	38.0
19.23	68.0	30.0	2.0	170.0	149.0	10.84	39.0
21.23	54.0	11.0	1.0	164.0	131.0	9.82	42.0
16.28	54.0	89.0	3.0	290.0	186.0	12.8	43.0
21.05	66.0	20.0	1.0	100.0	166.0	9.9	44.0
23.0	63.0	14.0	1.0	164.0	151.0	9.06	43.0
16.26	59.0	69.0	3.0	274.0	170.0	12.82	39.0
22.53	69.0	19.0	2.0	120.0	155.0	9.25	39.0
22.09	59.0	12.0	1.0	115.0	124.0	9.44	38.0
15.66	61.0	104.0	4.0	276.0	154.0	13.31	36.0
20.38	69.0	20.0	2.0	124.0	180.0	10.23	40.0
21.09	59.0	19.0	2.0	222.0	143.0	9.88	39.0
16.95	56.0	61.0	3.0	257.0	165.0	12.3	42.0
20.93	73.0	14.0	1.0	126.0	169.0	9.96	42.0
21.57	52.0	15.0	1.0	128.0	137.0	9.66	38.0
18.53	55.0	56.0	3.0	163.0	156.0	11.25	32.0
20.29	60.0	25.0	2.0	136.0	172.0	10.27	36.0
22.01	62.0	25.0	1.0	146.0	156.0	9.47	35.0
16.26	53.0	67.0	3.0	239.0	180.0	12.82	38.0
20.59	60.0	22.0	2.0	135.0	169.0	10.12	47.0
22.22	57.0	17.0	1.0	167.0	112.0	9.38	37.0
17.51	55.0	56.0	2.0	171.0	160.0	11.9	34.0
18.7	59.0	34.0	2.0	133.0	152.0	11.15	45.0
22.15	67.0	28.0	2.0	245.0	141.0	9.41	37.0
18.57	56.0	65.0	3.0	266.0	156.0	11.22	39.0
18.82	50.0	19.0	1.0	73.0	164.0	11.08	48.0
25.02	65.0	7.0	0.0	92.0	113.0	8.33	37.0
18.4	56.0	48.0	2.0	162.0	159.0	11.33	44.0
21.25	70.0	21.0	1.0	128.0	158.0	9.81	40.0
22.81	59.0	31.0	2.0	253.0	173.0	9.14	39.0
16.79	57.0	73.0	3.0	261.0	185.0	12.41	37.0
22.73	65.0	24.0	2.0	150.0	197.0	9.17	41.0
23.71	65.0	20.0	1.0	206.0	145.0	8.79	38.0
15.41	55.0	64.0	3.0	240.0	129.0	13.53	38.0
22.47	58.0	19.0	1.0	82.0	145.0	9.28	42.0
24.74	66.0	20.0	1.0	184.0	141.0	8.43	39.0
17.9	59.0	74.0	3.0	204.0	168.0	11.64	40.0
21.72	58.0	13.0	1.0	82.0	158.0	9.6	39.0
21.23	60.0	23.0	2.0	272.0	179.0	9.82	44.0
16.96	61.0	47.0	3.0	229.0	139.0	12.29	37.0
20.27	67.0	25.0	2.0	131.0	163.0	10.28	40.0
24.35	61.0	16.0	1.0	180.0	166.0	8.56	39.0
16.23	56.0	65.0	3.0	189.0	185.0	12.84	35.0
19.93	56.0	25.0	2.0	111.0	163.0	10.46	40.0
21.92	63.0	29.0	2.0	152.0	151.0	9.51	37.0
17.5	57.0	50.0	3.0	220.0	158.0	11.91	37.0
17.82	59.0	20.0	2.0	148.0	161.0	11.7	43.0
22.26	67.0	16.0	2.0	230.0	119.0	9.36	36.0
19.78	60.0	49.0	2.0	163.0	145.0	10.54	39.0
20.13	61.0	27.0	2.0	140.0	152.0	10.35	37.0
23.08	66.0	21.0	1.0	201.0	144.0	9.03	42.0
18.71	54.0	62.0	2.0	160.0	149.0	11.14	42.0
19.7	63.0	29.0	2.0	179.0	170.0	10.58	42.0
25.41	63.0	17.0	1.0	132.0	139.0	8.2	31.0
18.89	52.0	56.0	2.0	167.0	163.0	11.03	46.0
21.62	68.0	20.0	1.0	98.0	152.0	9.64	39.0
26.56	57.0	16.0	1.0	142.0	143.0	7.85	36.0
20.36	57.0	61.0	2.0	226.0	185.0	10.24	46.0
21.08	64.0	18.0	1.0	135.0	160.0	9.89	48.0
23.67	64.0	20.0	1.0	154.0	130.0	8.81	36.0
17.02	50.0	62.0	2.0	189.0	158.0	12.25	44.0
22.46	66.0	23.0	1.0	107.0	149.0	9.28	37.0
22.57	60.0	14.0	1.0	116.0	139.0	9.24	38.0
15.24	63.0	70.0	3.0	262.0	169.0	13.68	34.0
18.85	58.0	22.0	2.0	144.0	167.0	11.06	41.0
21.4	52.0	16.0	1.0	171.0	143.0	9.74	40.0
20.86	65.0	69.0	2.0	189.0	153.0	9.99	33.0
21.7	65.0	24.0	1.0	105.0	173.0	9.61	37.0
24.41	60.0	23.0	2.0	197.0	149.0	8.54	37.0
14.14	53.0	83.0	3.0	205.0	164.0	14.74	38.0
18.32	60.0	22.0	1.0	97.0	163.0	11.38	44.0
22.23	57.0	19.0	2.0	190.0	171.0	9.38	42.0
19.14	59.0	47.0	2.0	154.0	144.0	10.89	38.0
21.96	63.0	7.0	1.0	80.0	152.0	9.49	44.0
24.22	63.0	18.0	1.0	202.0	166.0	8.61	38.0
17.26	59.0	76.0	3.0	280.0	164.0	12.08	37.0
16.88	49.0	28.0	2.0	169.0	167.0	12.35	41.0
21.92	55.0	17.0	1.0	170.0	155.0	9.51	40.0
19.27	66.0	68.0	3.0	220.0	177.0	10.82	41.0
20.36	66.0	30.0	2.0	127.0	172.0	10.24	39.0
24.37	54.0	14.0	1.0	105.0	150.0	8.55	38.0
14.63	57.0	81.0	3.0	305.0	163.0	14.25	39.0
20.47	74.0	29.0	2.0	226.0	171.0	10.18	43.0
25.94	62.0	13.0	1.0	169.0	159.0	8.04	38.0
19.3	58.0	55.0	2.0	179.0	193.0	10.8	39.0
20.43	56.0	24.0	2.0	162.0	150.0	10.2	44.0
24.33	64.0	10.0	1.0	92.0	117.0	8.57	36.0
17.08	57.0	61.0	3.0	250.0	195.0	12.2	40.0
21.11	61.0	23.0	2.0	134.0	152.0	9.87	40.0
20.41	63.0	20.0	2.0	177.0	131.0	10.21	39.0
18.91	58.0	49.0	2.0	199.0	190.0	11.02	35.0
20.58	54.0	18.0	2.0	125.0	185.0	10.13	43.0
20.67	53.0	18.0	1.0	213.0	126.0	10.08	44.0
21.64	66.0	53.0	2.0	164.0	160.0	9.63	32.0
19.46	60.0	23.0	2.0	143.0	176.0	10.71	43.0
21.45	55.0	25.0	2.0	142.0	128.0	9.72	30.0
15.07	52.0	75.0	3.0	201.0	163.0	13.83	38.0
18.58	64.0	36.0	2.0	202.0	178.0	11.22	42.0
19.0	52.0	17.0	2.0	172.0	144.0	10.97	37.0
17.64	62.0	66.0	2.0	253.0	132.0	11.82	40.0
20.13	67.0	37.0	2.0	169.0	164.0	10.35	43.0
22.57	74.0	28.0	1.0	202.0	117.0	9.24	37.0
19.36	47.0	48.0	2.0	134.0	160.0	10.77	40.0
20.35	63.0	18.0	1.0	104.0	171.0	10.24	37.0
25.27	66.0	19.0	1.0	156.0	151.0	8.25	37.0
17.85	53.0	51.0	2.0	174.0	170.0	11.68	40.0
23.74	68.0	10.0	1.0	60.0	192.0	8.78	38.0
24.26	55.0	13.0	1.0	98.0	161.0	8.59	42.0
15.58	54.0	68.0	3.0	210.0	164.0	13.38	41.0
24.16	66.0	20.0	1.0	86.0	187.0	8.63	38.0
25.66	56.0	18.0	1.0	115.0	161.0	8.12	41.0
21.88	47.0	27.0	2.0	161.0	200.0	9.53	38.0
22.6	48.0	5.0	0.0	20.0	169.0	9.22	43.0
22.22	53.0	19.0	1.0	135.0	146.0	9.38	37.0
23.5	46.0	32.0	2.0	106.0	188.0	8.87	33.0
21.68	49.0	15.0	1.0	84.0	196.0	9.61	40.0
23.32	51.0	18.0	1.0	109.0	126.0	8.94	38.0
20.53	54.0	48.0	2.0	231.0	193.0	10.15	40.0
20.58	52.0	39.0	2.0	124.0	185.0	10.13	37.0
24.75	47.0	17.0	1.0	94.0	137.0	8.42	37.0
21.73	56.0	26.0	2.0	189.0	144.0	9.59	45.0
24.03	65.0	12.0	1.0	50.0	153.0	8.67	39.0
24.81	67.0	26.0	2.0	206.0	176.0	8.4	36.0
19.83	43.0	58.0	2.0	188.0	182.0	10.51	48.0
25.08	57.0	33.0	1.0	80.0	192.0	8.31	39.0
24.53	49.0	16.0	1.0	96.0	135.0	8.5	39.0
20.02	45.0	42.0	2.0	151.0	171.0	10.41	44.0
26.44	54.0	14.0	0.0	43.0	181.0	7.88	46.0
24.29	61.0	19.0	1.0	147.0	147.0	8.58	36.0
22.33	50.0	48.0	2.0	200.0	190.0	9.33	39.0
23.69	62.0	8.0	0.0	34.0	180.0	8.8	42.0
23.59	54.0	22.0	1.0	169.0	183.0	8.84	39.0
20.78	58.0	39.0	2.0	235.0	186.0	10.03	39.0
23.19	51.0	26.0	1.0	60.0	165.0	8.99	43.0
25.24	46.0	12.0	1.0	107.0	179.0	8.26	41.0
22.39	45.0	34.0	2.0	150.0	150.0	9.31	42.0
24.98	62.0	20.0	1.0	70.0	184.0	8.34	38.0
26.44	47.0	15.0	1.0	96.0	173.0	7.88	38.0
21.54	45.0	30.0	2.0	148.0	168.0	9.68	39.0
22.26	50.0	25.0	1.0	85.0	182.0	9.36	43.0
24.95	53.0	12.0	1.0	130.0	162.0	8.35	38.0
22.49	53.0	26.0	1.0	104.0	137.0	9.27	38.0
25.53	60.0	17.0	1.0	71.0	211.0	8.16	41.0
24.64	56.0	20.0	2.0	207.0	179.0	8.46	43.0
14.08	44.0	44.0	3.0	221.0	160.0	14.8	36.0
21.98	50.0	10.0	1.0	36.0	207.0	9.48	41.0
23.32	57.0	18.0	1.0	159.0	149.0	8.94	36.0
23.69	56.0	38.0	2.0	170.0	166.0	8.8	40.0
20.95	61.0	14.0	1.0	67.0	159.0	9.95	42.0
22.71	59.0	28.0	2.0	190.0	161.0	9.18	34.0
19.04	54.0	53.0	3.0	260.0	168.0	10.95	42.0
21.33	54.0	39.0	1.0	92.0	179.0	9.77	40.0
25.81	47.0	9.0	0.0	70.0	169.0	8.08	41.0
23.81	49.0	43.0	2.0	160.0	180.0	8.75	38.0
24.92	51.0	9.0	0.0	32.0	210.0	8.36	41.0
23.96	56.0	14.0	1.0	154.0	158.0	8.7	41.0
23.7	46.0	32.0	1.0	134.0	201.0	8.79	46.0
25.22	64.0	16.0	1.0	68.0	206.0	8.26	37.0
26.7	57.0	12.0	1.0	94.0	170.0	7.81	36.0
21.32	52.0	29.0	2.0	181.0	195.0	9.78	36.0
22.42	47.0	22.0	1.0	49.0	173.0	9.3	39.0
23.12	43.0	14.0	1.0	143.0	153.0	9.02	49.0
20.99	48.0	51.0	2.0	193.0	171.0	9.93	37.0
22.55	55.0	19.0	1.0	73.0	170.0	9.24	41.0
23.21	48.0	26.0	1.0	153.0	164.0	8.98	41.0
21.74	47.0	40.0	2.0	165.0	192.0	9.59	34.0
23.62	51.0	18.0	1.0	54.0	192.0	8.82	41.0
23.51	52.0	10.0	0.0	64.0	157.0	8.87	38.0
22.71	66.0	28.0	2.0	192.0	153.0	9.18	33.0
20.76	63.0	42.0	1.0	110.0	189.0	10.04	38.0
21.7	59.0	33.0	2.0	200.0	154.0	9.61	36.0
14.28	41.0	47.0	3.0	194.0	188.0	14.6	38.0
24.97	55.0	9.0	1.0	41.0	188.0	8.35	39.0
24.48	56.0	22.0	1.0	158.0	154.0	8.51	40.0
22.43	56.0	34.0	2.0	171.0	172.0	9.29	39.0
21.77	56.0	8.0	1.0	35.0	167.0	9.57	46.0
24.78	59.0	17.0	1.0	114.0	145.0	8.41	35.0
20.03	51.0	41.0	2.0	201.0	180.0	10.41	38.0
21.24	52.0	22.0	1.0	76.0	139.0	9.81	41.0
24.96	53.0	19.0	1.0	111.0	149.0	8.35	34.0
20.79	48.0	33.0	2.0	179.0	195.0	10.03	40.0
25.05	60.0	26.0	1.0	74.0	177.0	8.32	40.0
25.13	55.0	14.0	1.0	146.0	151.0	8.29	39.0
18.84	46.0	46.0	2.0	196.0	144.0	11.06	38.0
21.68	63.0	15.0	1.0	89.0	163.0	9.61	39.0
23.86	58.0	27.0	1.0	132.0	160.0	8.74	34.0
21.56	53.0	43.0	2.0	232.0	188.0	9.67	39.0
21.61	62.0	13.0	1.0	69.0	166.0	9.65	33.0
20.07	58.0	34.0	2.0	246.0	152.0	10.39	35.0
22.3	54.0	34.0	2.0	196.0	177.0	9.35	42.0
22.3	50.0	30.0	1.0	90.0	196.0	9.35	45.0
22.22	46.0	23.0	2.0	160.0	151.0	9.38	40.0
19.98	51.0	49.0	2.0	234.0	211.0	10.43	36.0
26.7	69.0	10.0	1.0	30.0	209.0	7.81	38.0
25.97	61.0	17.0	1.0	140.0	147.0	8.03	39.0
22.22	43.0	24.0	1.0	101.0	151.0	9.38	38.0
21.52	48.0	10.0	1.0	52.0	171.0	9.69	51.0
24.99	54.0	13.0	1.0	121.0	168.0	8.34	38.0
23.71	55.0	26.0	2.0	151.0	185.0	8.79	38.0
25.4	56.0	24.0	1.0	64.0	189.0	8.21	41.0
24.12	55.0	12.0	1.0	150.0	167.0	8.64	38.0
20.54	46.0	39.0	2.0	212.0	156.0	10.15	44.0
18.58	55.0	26.0	1.0	70.0	134.0	11.22	43.0
24.99	56.0	21.0	1.0	107.0	145.0	8.34	35.0
19.76	59.0	42.0	2.0	167.0	173.0	10.55	36.0
21.97	55.0	10.0	1.0	58.0	204.0	9.49	35.0
24.18	54.0	26.0	2.0	168.0	181.0	8.62	37.0
20.58	48.0	35.0	2.0	174.0	202.0	10.13	35.0
21.77	50.0	12.0	1.0	52.0	189.0	9.57	48.0
23.59	58.0	15.0	1.0	158.0	147.0	8.84	41.0
19.8	55.0	46.0	2.0	218.0	167.0	10.53	41.0
19.6	64.0	42.0	2.0	149.0	178.0	10.63	39.0
25.49	59.0	24.0	1.0	161.0	162.0	8.18	38.0
22.47	46.0	42.0	1.0	100.0	178.0	9.28	41.0
22.87	52.0	19.0	1.0	70.0	192.0	9.11	40.0
24.61	54.0	12.0	1.0	80.0	163.0	8.47	32.0
24.31	56.0	40.0	2.0	215.0	172.0	8.57	40.0
23.64	53.0	26.0	1.0	62.0	169.0	8.82	42.0
24.6	55.0	23.0	1.0	138.0	159.0	8.47	38.0
20.29	43.0	40.0	2.0	172.0	183.0	10.27	41.0
25.49	59.0	4.0	0.0	20.0	195.0	8.18	43.0
23.19	62.0	22.0	1.0	149.0	138.0	8.99	34.0
22.21	47.0	33.0	2.0	167.0	154.0	9.38	38.0
22.51	54.0	12.0	1.0	46.0	165.0	9.26	37.0
21.83	48.0	26.0	1.0	112.0	154.0	9.55	32.0
22.51	57.0	40.0	2.0	170.0	200.0	9.26	34.0
24.91	52.0	14.0	1.0	38.0	192.0	8.37	37.0
23.56	50.0	15.0	2.0	176.0	191.0	8.85	37.0
23.98	53.0	25.0	1.0	152.0	174.0	8.69	38.0
23.24	55.0	13.0	1.0	44.0	176.0	8.97	41.0
26.8	58.0	11.0	1.0	94.0	151.0	7.78	38.0
18.8	38.0	32.0	2.0	163.0	185.0	11.09	50.0
22.72	58.0	19.0	1.0	96.0	186.0	9.17	39.0
25.41	55.0	17.0	1.0	142.0	161.0	8.2	36.0
18.22	49.0	37.0	2.0	187.0	168.0	11.44	38.0
22.58	62.0	41.0	1.0	126.0	197.0	9.23	42.0
25.12	55.0	18.0	1.0	142.0	176.0	8.3	40.0
19.25	50.0	48.0	2.0	176.0	143.0	10.83	39.0
23.92	59.0	14.0	1.0	70.0	173.0	8.71	45.0
26.99	63.0	14.0	1.0	112.0	168.0	7.72	34.0
24.15	45.0	18.0	1.0	141.0	171.0	8.63	38.0
21.05	52.0	14.0	1.0	38.0	162.0	9.9	38.0
22.16	53.0	17.0	1.0	156.0	141.0	9.41	35.0
24.45	45.0	27.0	1.0	107.0	159.0	8.52	43.0
24.88	53.0	10.0	1.0	55.0	210.0	8.38	43.0
24.58	51.0	20.0	1.0	142.0	172.0	8.48	37.0
22.81	45.0	29.0	2.0	162.0	168.0	9.14	40.0
20.42	43.0	12.0	1.0	45.0	170.0	10.21	43.0
22.81	61.0	20.0	1.0	168.0	161.0	9.14	40.0
22.55	50.0	35.0	2.0	205.0	162.0	9.24	39.0
20.09	60.0	16.0	1.0	77.0	166.0	10.38	40.0
22.62	56.0	30.0	2.0	197.0	157.0	9.21	33.0
21.48	55.0	48.0	2.0	195.0	171.0	9.7	38.0
21.4	42.0	14.0	1.0	44.0	147.0	9.74	47.0
22.27	47.0	18.0	1.0	164.0	195.0	9.36	38.0
24.76	52.0	29.0	2.0	169.0	180.0	8.42	37.0
23.69	60.0	6.0	1.0	40.0	197.0	8.8	41.0
25.2	55.0	16.0	1.0	141.0	155.0	8.27	34.0
20.91	53.0	40.0	2.0	191.0	176.0	9.97	39.0
25.09	63.0	29.0	1.0	89.0	184.0	8.31	43.0
26.52	53.0	10.0	1.0	86.0	161.0	7.86	39.0
19.29	51.0	34.0	2.0	193.0	217.0	10.81	41.0
24.67	63.0	38.0	1.0	110.0	207.0	8.45	40.0
22.95	57.0	16.0	1.0	135.0	137.0	9.08	36.0
15.86	43.0	36.0	2.0	222.0	160.0	13.14	41.0
23.08	61.0	29.0	2.0	85.0	178.0	9.03	35.0
26.06	59.0	26.0	1.0	192.0	143.0	8.0	35.0
20.76	38.0	28.0	2.0	148.0	183.0	10.04	42.0
23.08	48.0	2.0	0.0	20.0	178.0	9.03	46.0
24.13	59.0	17.0	1.0	129.0	130.0	8.64	35.0
23.83	53.0	34.0	2.0	164.0	162.0	8.75	41.0
23.39	59.0	34.0	1.0	78.0	188.0	8.91	36.0
22.56	48.0	18.0	1.0	77.0	121.0	9.24	32.0
16.77	44.0	53.0	2.0	206.0	155.0	12.43	36.0
25.0	60.0	20.0	1.0	70.0	230.0	8.34	44.0
25.3	56.0	21.0	1.0	154.0	141.0	8.24	38.0
18.51	57.0	40.0	2.0	206.0	146.0	11.26	39.0
21.89	52.0	15.0	1.0	40.0	153.0	9.52	41.0
24.1	53.0	24.0	1.0	185.0	160.0	8.65	40.0
23.43	54.0	48.0	2.0	202.0	196.0	8.9	50.0
24.19	67.0	27.0	1.0	85.0	162.0	8.62	37.0
25.61	48.0	15.0	1.0	80.0	133.0	8.14	35.0
20.38	46.0	31.0	2.0	126.0	158.0	10.23	36.0
23.25	57.0	38.0	1.0	110.0	176.0	8.96	38.0
25.59	51.0	13.0	1.0	142.0	149.0	8.15	38.0
21.24	44.0	26.0	2.0	154.0	171.0	9.81	38.0
23.43	60.0	11.0	1.0	46.0	185.0	8.9	42.0
25.23	55.0	20.0	1.0	150.0	176.0	8.26	40.0
21.89	44.0	41.0	2.0	158.0	183.0	9.52	39.0
27.83	44.0	12.0	0.0	40.0	226.0	7.49	49.0
30.61	37.0	1.0	0.0	5.0	190.0	6.81	48.0
29.37	26.0	3.0	0.0	21.0	192.0	7.1	43.0
36.15	24.0	0.0	0.0	0.0	280.0	5.77	47.0
34.83	24.0	3.0	0.0	1.0	190.0	5.98	41.0
24.63	20.0	10.0	1.0	35.0	279.0	8.46	53.0
30.7	11.0	3.0	0.0	1.0	275.0	6.79	55.0
26.41	12.0	3.0	0.0	5.0	183.0	7.89	43.0
19.45	13.0	11.0	0.0	21.0	164.0	10.72	62.0
18.71	17.0	7.0	0.0	14.0	133.0	11.14	60.0
22.49	15.0	8.0	0.0	9.0	119.0	9.27	65.0
18.42	16.0	13.0	0.0	14.0	124.0	11.32	45.0
24.64	10.0	10.0	0.0	8.0	177.0	8.46	62.0
31.41	10.0	0.0	0.0	0.0	182.0	6.64	60.0
21.01	9.0	5.0	0.0	12.0	205.0	9.92	61.0
29.2	14.0	2.0	0.0	1.0	192.0	7.14	62.0
21.41	15.0	3.0	0.0	13.0	87.0	9.74	52.0
18.03	11.0	7.0	0.0	16.0	172.0	11.56	63.0
28.85	9.0	0.0	0.0	2.0	138.0	7.22	65.0
24.79	14.0	2.0	0.0	9.0	197.0	8.41	61.0
22.65	17.0	6.0	0.0	24.0	157.0	9.2	52.0
28.01	18.0	4.0	0.0	7.0	232.0	7.44	53.0
23.25	13.0	0.0	0.0	3.0	119.0	8.96	56.0
17.9	13.0	10.0	1.0	22.0	142.0	11.64	52.0
23.84	14.0	6.0	0.0	4.0	196.0	8.74	45.0
25.93	20.0	9.0	0.0	30.0	242.0	8.04	48.0
25.41	9.0	7.0	0.0	8.0	244.0	8.2	54.0
21.62	12.0	3.0	0.0	7.0	155.0	9.64	57.0
28.5	15.0	0.0	0.0	0.0	88.0	7.31	69.0
21.62	11.0	5.0	0.0	11.0	100.0	9.64	56.0
30.2	15.0	0.0	0.0	0.0	168.0	6.9	61.0
26.27	17.0	8.0	0.0	11.0	156.0	7.93	48.0
18.11	12.0	9.0	0.0	10.0	130.0	11.51	55.0
28.36	15.0	2.0	0.0	4.0	241.0	7.35	53.0
25.93	11.0	0.0	0.0	0.0	71.0	8.04	64.0
20.48	11.0	12.0	0.0	12.0	168.0	10.18	53.0
25.45	14.0	4.0	0.0	4.0	140.0	8.19	67.0
31.15	13.0	0.0	0.0	0.0	245.0	6.69	53.0
17.41	14.0	6.0	0.0	13.0	84.0	11.97	57.0
21.72	12.0	12.0	0.0	11.0	179.0	9.6	45.0
21.81	14.0	4.0	0.0	9.0	134.0	9.56	64.0
16.18	10.0	7.0	0.0	13.0	155.0	12.88	44.0
20.91	18.0	3.0	0.0	5.0	203.0	9.97	60.0
27.2	20.0	0.0	0.0	0.0	129.0	7.66	52.0
23.15	16.0	10.0	0.0	16.0	183.0	9.0	61.0
19.64	12.0	6.0	0.0	9.0	152.0	10.61	69.0
27.6	16.0	0.0	0.0	3.0	124.0	7.55	59.0
24.25	12.0	14.0	0.0	14.0	191.0	8.6	57.0
24.63	17.0	1.0	0.0	4.0	175.0	8.46	51.0
25.86	11.0	0.0	0.0	1.0	121.0	8.06	45.0
12.99	13.0	21.0	1.0	36.0	170.0	16.05	60.0
18.02	17.0	17.0	0.0	15.0	140.0	11.57	57.0
23.45	17.0	12.0	1.0	33.0	156.0	8.89	65.0
15.72	11.0	10.0	0.0	19.0	147.0	13.26	53.0
25.71	16.0	3.0	0.0	2.0	124.0	8.11	63.0
24.05	13.0	2.0	0.0	11.0	167.0	8.67	43.0
19.52	10.0	9.0	0.0	13.0	173.0	10.68	56.0
27.6	19.0	0.0	0.0	0.0	183.0	7.55	44.0
23.32	17.0	5.0	0.0	29.0	126.0	8.94	61.0
13.3	13.0	16.0	1.0	28.0	143.0	15.67	52.0
18.92	9.0	2.0	0.0	3.0	104.0	11.02	66.0
24.85	10.0	2.0	0.0	2.0	145.0	8.39	69.0
26.87	10.0	4.0	0.0	10.0	231.0	7.76	49.0
25.42	13.0	1.0	0.0	1.0	189.0	8.2	68.0
25.58	18.0	0.0	0.0	0.0	85.0	8.15	49.0
18.52	13.0	9.0	0.0	10.0	128.0	11.25	51.0
20.02	9.0	12.0	0.0	12.0	114.0	10.41	68.0
23.16	13.0	5.0	0.0	16.0	196.0	9.0	59.0
19.62	14.0	15.0	1.0	31.0	207.0	10.62	63.0
23.5	16.0	6.0	1.0	18.0	223.0	8.87	61.0
30.61	14.0	1.0	0.0	2.0	221.0	6.81	59.0
14.42	13.0	12.0	1.0	24.0	183.0	14.45	52.0
25.5	15.0	6.0	0.0	7.0	143.0	8.17	67.0
27.77	12.0	4.0	0.0	4.0	114.0	7.51	60.0
18.58	13.0	8.0	0.0	19.0	147.0	11.22	57.0
27.38	17.0	2.0	0.0	2.0	173.0	7.61	60.0
24.86	12.0	4.0	0.0	8.0	109.0	8.38	60.0
20.12	8.0	9.0	0.0	4.0	160.0	10.36	67.0
25.9	18.0	2.0	0.0	3.0	182.0	8.05	60.0
26.05	16.0	6.0	0.0	20.0	137.0	8.0	50.0
15.82	12.0	15.0	1.0	32.0	193.0	13.18	54.0
26.95	18.0	3.0	0.0	2.0	134.0	7.73	53.0
25.26	9.0	2.0	0.0	2.0	193.0	8.25	71.0
21.9	11.0	6.0	0.0	16.0	130.0	9.52	61.0
26.66	11.0	3.0	0.0	2.0	155.0	7.82	60.0
23.44	17.0	3.0	0.0	13.0	92.0	8.89	50.0
15.82	11.0	10.0	0.0	18.0	139.0	13.18	64.0
23.78	14.0	4.0	0.0	9.0	155.0	8.77	48.0
24.5	14.0	4.0	0.0	7.0	142.0	8.51	56.0
22.88	13.0	14.0	1.0	25.0	203.0	9.11	55.0
32.02	13.0	0.0	0.0	0.0	237.0	6.51	54.0
24.83	13.0	3.0	0.0	8.0	137.0	8.39	61.0
21.83	11.0	5.0	0.0	16.0	127.0	9.55	70.0
22.51	16.0	6.0	0.0	7.0	152.0	9.26	61.0
30.86	15.0	0.0	0.0	0.0	173.0	6.75	60.0
24.72	13.0	7.0	0.0	11.0	238.0	8.43	52.0
24.21	15.0	5.0	0.0	4.0	213.0	8.61	62.0
30.65	14.0	0.0	0.0	0.0	132.0	6.8	64.0
11.68	11.0	15.0	1.0	24.0	161.0	17.85	57.0
25.33	16.0	4.0	0.0	4.0	89.0	8.23	39.0
21.01	16.0	14.0	1.0	19.0	166.0	9.92	47.0
24.6	11.0	5.0	0.0	9.0	167.0	8.47	65.0
27.17	14.0	8.0	0.0	10.0	178.0	7.67	51.0
30.21	12.0	0.0	0.0	0.0	127.0	6.9	62.0
22.87	15.0	9.0	0.0	14.0	202.0	9.11	45.0
27.19	13.0	0.0	0.0	0.0	162.0	7.67	56.0
26.53	14.0	1.0	0.0	6.0	102.0	7.86	62.0
17.12	9.0	13.0	1.0	14.0	221.0	12.17	43.0
20.27	12.0	7.0	0.0	7.0	196.0	10.28	70.0
27.41	12.0	0.0	0.0	0.0	112.0	7.6	62.0
18.9	12.0	11.0	1.0	16.0	204.0	11.03	61.0
26.3	16.0	9.0	0.0	9.0	197.0	7.93	58.0
25.77	16.0	4.0	0.0	18.0	110.0	8.09	56.0
17.3	12.0	8.0	0.0	20.0	127.0	12.05	61.0
20.13	15.0	12.0	0.0	7.0	125.0	10.35	53.0
28.44	12.0	4.0	0.0	2.0	161.0	7.33	55.0
32.93	8.0	2.0	0.0	5.0	173.0	6.33	65.0
23.67	14.0	0.0	0.0	0.0	185.0	8.81	56.0
20.74	19.0	6.0	0.0	20.0	143.0	10.05	55.0
16.23	14.0	16.0	1.0	26.0	146.0	12.84	56.0
26.21	22.0	1.0	0.0	6.0	186.0	7.95	63.0
28.67	17.0	0.0	0.0	0.0	141.0	7.27	65.0
25.74	9.0	14.0	0.0	7.0	222.0	8.1	62.0
31.77	9.0	0.0	0.0	0.0	190.0	6.56	66.0
35.65	6.0	0.0	0.0	0.0	183.0	5.85	65.0
30.58	7.0	0.0	0.0	0.0	158.0	6.82	64.0
26.96	8.0	7.0	0.0	4.0	156.0	7.73	54.0
27.67	3.0	0.0	0.0	0.0	84.0	7.53	73.0
0.0	0.0	0.0	0.0	0.0	0.0	0.0	0.0
20.77	3.0	4.0	0.0	1.0	126.0	10.04	68.0
41.73	1.0	0.0	0.0	0.0	0.0	4.99	78.0
31.91	3.0	0.0	0.0	0.0	180.0	6.53	74.0
19.54	3.0	6.0	0.0	2.0	55.0	10.67	67.0
26.47	1.0	0.0	0.0	0.0	6.0	7.87	72.0
20.88	2.0	0.0	0.0	0.0	21.0	9.98	67.0
39.11	2.0	0.0	0.0	0.0	328.0	5.33	41.0
29.67	3.0	0.0	0.0	0.0	241.0	7.03	70.0
12.58	3.0	5.0	0.0	3.0	159.0	16.57	63.0
28.29	6.0	0.0	0.0	0.0	86.0	7.37	73.0
21.36	4.0	0.0	0.0	0.0	35.0	9.76	52.0
14.32	3.0	2.0	0.0	1.0	55.0	14.56	63.0
22.39	3.0	2.0	0.0	1.0	154.0	9.31	69.0
35.71	5.0	0.0	0.0	0.0	159.0	5.84	76.0
17.6	9.0	10.0	0.0	8.0	141.0	11.84	57.0
17.5	9.0	7.0	0.0	5.0	205.0	11.91	61.0
20.64	4.0	0.0	0.0	1.0	102.0	10.1	67.0
22.26	3.0	1.0	0.0	1.0	268.0	9.36	70.0
24.12	5.0	0.0	0.0	0.0	127.0	8.64	72.0
26.46	3.0	0.0	0.0	0.0	20.0	7.88	71.0
30.34	4.0	0.0	0.0	0.0	200.0	6.87	73.0
20.81	4.0	4.0	0.0	2.0	155.0	10.02	70.0
25.93	1.0	0.0	0.0	0.0	1.0	8.04	72.0
35.98	3.0	0.0	0.0	0.0	154.0	5.79	52.0
36.38	3.0	0.0	0.0	0.0	225.0	5.73	77.0
29.6	4.0	0.0	0.0	0.0	79.0	7.04	73.0
17.54	5.0	10.0	0.0	4.0	224.0	11.88	68.0
24.83	6.0	0.0	0.0	0.0	140.0	8.39	73.0
28.58	4.0	0.0	0.0	0.0	65.0	7.29	55.0
24.39	3.0	2.0	0.0	2.0	360.0	8.55	72.0
27.6	4.0	0.0	0.0	0.0	102.0	7.55	74.0
24.13	2.0	0.0	0.0	0.0	127.0	8.64	68.0
29.47	4.0	0.0	0.0	0.0	175.0	7.07	75.0
24.13	3.0	0.0	0.0	0.0	175.0	8.64	74.0
33.0	6.0	0.0	0.0	0.0	198.0	6.32	75.0
13.63	5.0	5.0	0.0	4.0	231.0	15.29	53.0
26.84	7.0	1.0	0.0	2.0	189.0	7.77	73.0
24.65	6.0	0.0	0.0	2.0	123.0	8.46	70.0
28.94	3.0	0.0	0.0	0.0	410.0	7.2	79.0
27.73	7.0	0.0	0.0	0.0	191.0	7.52	54.0
25.98	6.0	4.0	0.0	4.0	145.0	8.02	60.0
0.0	1.0	2.0	0.0	1.0	165.0	0.0	56.0
24.19	2.0	0.0	0.0	0.0	184.0	8.62	74.0
22.57	3.0	0.0	0.0	2.0	182.0	9.24	69.0
29.45	4.0	4.0	0.0	1.0	119.0	7.08	72.0
23.23	6.0	1.0	0.0	1.0	133.0	8.97	71.0
27.13	7.0	2.0	0.0	4.0	221.0	7.68	73.0
0.0	0.0	0.0	0.0	0.0	0.0	0.0	0.0
23.25	4.0	1.0	0.0	1.0	233.0	8.96	71.0
29.13	3.0	0.0	0.0	0.0	110.0	7.16	74.0
39.48	3.0	0.0	0.0	0.0	331.0	5.28	54.0
31.52	2.0	0.0	0.0	0.0	313.0	6.61	78.0
14.09	4.0	3.0	0.0	4.0	254.0	14.79	48.0
32.51	4.0	0.0	0.0	0.0	194.0	6.41	56.0
20.18	3.0	0.0	0.0	0.0	82.0	10.33	68.0
38.82	4.0	0.0	0.0	0.0	219.0	5.37	78.0
21.56	2.0	1.0	0.0	1.0	283.0	9.67	68.0
16.59	3.0	1.0	0.0	1.0	167.0	12.56	68.0
24.47	5.0	3.0	0.0	4.0	344.0	8.52	73.0
20.97	4.0	7.0	0.0	2.0	278.0	9.94	68.0
17.94	4.0	1.0	0.0	2.0	301.0	11.62	72.0
24.06	8.0	0.0	0.0	2.0	194.0	8.66	70.0
20.33	6.0	12.0	0.0	4.0	185.0	10.25	55.0
25.52	6.0	4.0	0.0	2.0	158.0	8.17	71.0
20.83	6.0	2.0	0.0	4.0	95.0	10.01	69.0
25.79	6.0	1.0	0.0	4.0	241.0	8.08	58.0
16.57	4.0	5.0	0.0	3.0	221.0	12.58	53.0
34.79	4.0	0.0	0.0	0.0	288.0	5.99	58.0
42.9	2.0	0.0	0.0	0.0	406.0	4.86	80.0
10.64	3.0	1.0	0.0	1.0	134.0	19.59	64.0
5.29	3.0	3.0	0.0	4.0	150.0	39.4	61.0
39.18	2.0	0.0	0.0	0.0	263.0	5.32	79.0
29.34	2.0	0.0	0.0	0.0	72.0	7.1	73.0
33.42	5.0	0.0	0.0	0.0	278.0	6.24	61.0
24.67	5.0	2.0	0.0	3.0	190.0	8.45	57.0
19.72	2.0	0.0	0.0	0.0	199.0	10.57	74.0
25.13	3.0	0.0	0.0	2.0	200.0	8.29	70.0
36.04	1.0	0.0	0.0	0.0	306.0	5.78	78.0
25.88	4.0	0.0	0.0	0.0	245.0	8.05	74.0
19.7	8.0	1.0	0.0	4.0	129.0	10.58	54.0
18.58	10.0	11.0	0.0	16.0	201.0	11.22	60.0
23.8	10.0	3.0	0.0	7.0	258.0	8.76	72.0
18.35	4.0	1.0	0.0	5.0	189.0	11.36	66.0
13.18	7.0	13.0	0.0	12.0	171.0	15.81	64.0
24.03	7.0	7.0	0.0	4.0	210.0	8.67	41.0
32.59	4.0	0.0	0.0	0.0	209.0	6.4	76.0
25.99	3.0	2.0	0.0	2.0	342.0	8.02	72.0
33.11	3.0	0.0	0.0	0.0	156.0	6.3	77.0
24.18	3.0	0.0	0.0	2.0	168.0	8.62	69.0
27.09	2.0	0.0	0.0	0.0	120.0	7.69	73.0
19.79	5.0	9.0	0.0	4.0	66.0	10.53	67.0
24.95	4.0	0.0	0.0	0.0	144.0	8.35	67.0
22.83	3.0	2.0	0.0	2.0	156.0	9.13	69.0
30.23	2.0	0.0	0.0	0.0	291.0	6.89	76.0
29.07	2.0	0.0	0.0	0.0	212.0	7.17	75.0
27.99	3.0	0.0	0.0	0.0	190.0	7.45	75.0
24.56	4.0	6.0	0.0	3.0	140.0	8.49	70.0
25.34	5.0	0.0	0.0	4.0	255.0	8.23	72.0
14.21	3.0	10.0	0.0	2.0	284.0	14.67	64.0
24.34	8.0	4.0	0.0	2.0	141.0	8.56	61.0
25.57	6.0	0.0	0.0	0.0	146.0	8.15	51.0
23.37	6.0	2.0	0.0	2.0	175.0	8.92	71.0
17.78	7.0	7.0	0.0	7.0	131.0	11.72	68.0
30.8	5.0	0.0	0.0	0.0	220.0	6.77	76.0
24.68	5.0	7.0	0.0	4.0	249.0	8.45	54.0
25.71	5.0	2.0	0.0	2.0	187.0	8.11	71.0
21.85	4.0	0.0	0.0	0.0	57.0	9.54	65.0
21.78	3.0	0.0	0.0	0.0	76.0	9.57	65.0
15.82	3.0	6.0	0.0	1.0	70.0	13.18	66.0
32.46	4.0	0.0	0.0	0.0	237.0	6.42	58.0
25.57	3.0	0.0	0.0	0.0	147.0	8.15	44.0
32.6	4.0	0.0	0.0	0.0	76.0	6.39	56.0
23.86	3.0	3.0	0.0	1.0	205.0	8.74	69.0
27.73	1.0	0.0	0.0	0.0	0.0	7.52	72.0
25.8	3.0	0.0	0.0	0.0	227.0	8.08	76.0
29.28	3.0	1.0	0.0	2.0	328.0	7.12	72.0
24.08	6.0	4.0	0.0	2.0	230.0	8.66	72.0
20.37	7.0	2.0	0.0	3.0	217.0	10.23	70.0
25.77	6.0	3.0	0.0	2.0	170.0	8.09	71.0
17.69	2.0	2.0	0.0	2.0	186.0	11.78	66.0
24.78	3.0	0.0	0.0	0.0	236.0	8.41	52.0
0.0	0.0	0.0	0.0	0.0	0.0	0.0	0.0
27.94	2.0	0.0	0.0	0.0	37.0	7.46	72.0
26.99	5.0	0.0	0.0	0.0	178.0	7.72	74.0
23.89	7.0	0.0	0.0	5.0	85.0	8.72	70.0
22.92	7.0	4.0	0.0	7.0	182.0	9.09	70.0
25.22	8.0	1.0	0.0	3.0	145.0	8.26	72.0
16.97	5.0	3.0	0.0	5.0	66.0	12.28	66.0
16.94	4.0	7.0	0.0	4.0	149.0	12.3	66.0
26.17	6.0	0.0	0.0	0.0	242.0	7.96	73.0
29.29	7.0	0.0	0.0	0.0	64.0	7.12	52.0
25.55	4.0	2.0	0.0	2.0	134.0	8.16	53.0
29.3	3.0	0.0	0.0	0.0	203.0	7.11	76.0
6.58	4.0	7.0	0.0	6.0	124.0	31.68	60.0
0.0	2.0	6.0	0.0	2.0	165.0	0.0	56.0
30.88	5.0	2.0	0.0	1.0	314.0	6.75	59.0
21.69	6.0	1.0	0.0	4.0	178.0	9.61	57.0
25.88	7.0	2.0	0.0	5.0	156.0	8.05	73.0
29.12	5.0	0.0	0.0	0.0	189.0	7.16	75.0
22.63	4.0	3.0	0.0	2.0	86.0	9.21	69.0
36.37	1.0	0.0	0.0	0.0	305.0	5.73	78.0
36.56	1.0	0.0	0.0	0.0	0.0	5.7	76.0
29.19	3.0	0.0	0.0	0.0	103.0	7.14	70.0
19.29	6.0	4.0	0.0	4.0	235.0	10.81	54.0
19.29	7.0	6.0	0.0	2.0	115.0	10.81	60.0
12.96	2.0	2.0	0.0	1.0	99.0	16.08	64.0
21.3	3.0	2.0	0.0	1.0	155.0	9.79	69.0
22.84	3.0	1.0	0.0	1.0	253.0	9.13	70.0
25.34	5.0	1.0	0.0	2.0	201.0	8.23	71.0
21.62	5.0	7.0	0.0	2.0	149.0	9.64	54.0
20.65	7.0	0.0	0.0	2.0	155.0	10.09	59.0
21.86	7.0	2.0	0.0	7.0	203.0	9.53	57.0
20.06	2.0	4.0	0.0	1.0	294.0	10.39	68.0
27.17	6.0	2.0	0.0	1.0	48.0	7.67	59.0
14.17	6.0	5.0	0.0	2.0	180.0	14.71	57.0
29.89	4.0	2.0	0.0	1.0	297.0	6.97	55.0
35.2	5.0	0.0	0.0	0.0	288.0	5.92	62.0
23.72	6.0	3.0	0.0	4.0	201.0	8.79	62.0
31.24	2.0	0.0	0.0	0.0	160.0	6.67	77.0
0.0	0.0	0.0	0.0	0.0	0.0	0.0	0.0
18.83	2.0	1.0	0.0	2.0	387.0	11.07	69.0
39.04	3.0	0.0	0.0	0.0	151.0	5.34	52.0
31.34	2.0	0.0	0.0	0.0	165.0	6.65	75.0
0.0	1.0	1.0	0.0	1.0	165.0	0.0	56.0
14.22	2.0	2.0	0.0	2.0	138.0	14.66	65.0
18.96	1.0	0.0	0.0	0.0	173.0	10.99	73.0
39.64	1.0	0.0	0.0	0.0	139.0	5.26	77.0
39.25	2.0	0.0	0.0	0.0	305.0	5.31	78.0
24.04	11.0	2.0	0.0	4.0	204.0	8.67	60.0
22.14	13.0	3.0	0.0	6.0	95.0	9.41	60.0
9.43	10.0	18.0	1.0	25.0	189.0	22.1	63.0
23.65	15.0	1.0	0.0	8.0	170.0	8.81	66.0
22.93	13.0	1.0	0.0	11.0	188.0	9.09	62.0
20.09	11.0	14.0	0.0	10.0	105.0	10.38	60.0
26.23	14.0	6.0	0.0	8.0	160.0	7.95	60.0
27.37	14.0	5.0	0.0	15.0	186.0	7.62	58.0
18.37	6.0	10.0	0.0	4.0	149.0	11.35	51.0
22.98	14.0	11.0	0.0	8.0	194.0	9.07	60.0
21.93	15.0	4.0	0.0	16.0	105.0	9.5	66.0
13.53	14.0	20.0	1.0	33.0	163.0	15.41	50.0
20.87	17.0	14.0	0.0	19.0	143.0	9.99	55.0
20.59	12.0	7.0	0.0	10.0	95.0	10.12	63.0
19.85	8.0	8.0	0.0	10.0	167.0	10.5	46.0
27.39	14.0	0.0	0.0	7.0	205.0	7.61	58.0
24.1	15.0	7.0	0.0	20.0	175.0	8.65	57.0
17.05	7.0	6.0	0.0	3.0	140.0	12.22	59.0
23.57	12.0	4.0	0.0	9.0	190.0	8.84	65.0
19.43	12.0	3.0	0.0	13.0	195.0	10.73	67.0
22.57	15.0	12.0	1.0	19.0	239.0	9.24	50.0
25.87	15.0	0.0	0.0	0.0	162.0	8.06	60.0
24.27	16.0	5.0	0.0	9.0	89.0	8.59	41.0
17.1	6.0	8.0	0.0	4.0	139.0	12.19	50.0
18.48	19.0	4.0	0.0	19.0	141.0	11.28	62.0
25.4	10.0	0.0	0.0	3.0	208.0	8.21	66.0
22.06	14.0	11.0	0.0	15.0	165.0	9.45	54.0
22.11	14.0	16.0	1.0	20.0	190.0	9.43	50.0
29.06	10.0	3.0	0.0	2.0	148.0	7.17	66.0
25.22	9.0	4.0	0.0	8.0	242.0	8.26	53.0
28.91	15.0	0.0	0.0	0.0	232.0	7.21	55.0
27.02	14.0	3.0	0.0	7.0	146.0	7.71	53.0
13.62	13.0	12.0	1.0	25.0	157.0	15.3	59.0
14.95	20.0	28.0	1.0	44.0	166.0	13.94	47.0
30.94	5.0	0.0	0.0	0.0	215.0	6.74	61.0
25.24	12.0	9.0	0.0	10.0	189.0	8.26	51.0
24.35	14.0	11.0	0.0	12.0	214.0	8.56	60.0
26.07	13.0	3.0	0.0	16.0	213.0	8.0	67.0
19.38	8.0	11.0	0.0	4.0	167.0	10.76	68.0
23.7	16.0	9.0	0.0	13.0	231.0	8.79	68.0
23.7	16.0	7.0	0.0	19.0	147.0	8.79	58.0
21.3	14.0	11.0	1.0	21.0	178.0	9.79	58.0
18.97	15.0	3.0	0.0	12.0	146.0	10.99	54.0
24.33	16.0	2.0	0.0	13.0	114.0	8.57	63.0
14.55	8.0	19.0	1.0	16.0	198.0	14.33	55.0
20.68	13.0	2.0	0.0	5.0	209.0	10.08	61.0
21.98	10.0	3.0	0.0	10.0	137.0	9.48	58.0
19.63	15.0	18.0	1.0	22.0	173.0	10.62	54.0
25.26	14.0	8.0	0.0	10.0	205.0	8.25	63.0
24.08	15.0	2.0	0.0	11.0	164.0	8.66	67.0
25.15	13.0	11.0	0.0	16.0	211.0	8.29	47.0
25.19	20.0	2.0	0.0	4.0	189.0	8.27	69.0
20.21	15.0	8.0	0.0	34.0	138.0	10.31	61.0
10.67	10.0	19.0	1.0	26.0	151.0	19.53	63.0
18.82	16.0	14.0	0.0	7.0	155.0	11.08	52.0
20.11	8.0	4.0	0.0	5.0	115.0	10.36	62.0
32.26	11.0	3.0	0.0	6.0	236.0	6.46	54.0
21.93	15.0	5.0	0.0	14.0	174.0	9.5	65.0
17.82	13.0	8.0	1.0	22.0	143.0	11.7	53.0
15.83	10.0	6.0	0.0	10.0	123.0	13.17	65.0
23.56	17.0	3.0	0.0	2.0	183.0	8.85	62.0
27.18	14.0	1.0	0.0	7.0	189.0	7.67	67.0
20.87	15.0	13.0	1.0	18.0	174.0	9.99	49.0
20.11	18.0	14.0	1.0	23.0	182.0	10.36	53.0
16.87	13.0	7.0	0.0	16.0	123.0	12.36	51.0
13.13	9.0	14.0	0.0	12.0	135.0	15.87	58.0
24.78	15.0	0.0	0.0	0.0	191.0	8.41	49.0
25.81	13.0	4.0	0.0	14.0	141.0	8.08	56.0
13.06	12.0	23.0	1.0	24.0	130.0	15.96	59.0
16.3	9.0	8.0	0.0	5.0	133.0	12.79	51.0
31.67	17.0	1.0	0.0	10.0	164.0	6.58	57.0
23.32	16.0	5.0	0.0	20.0	181.0	8.94	60.0
26.15	15.0	3.0	0.0	4.0	230.0	7.97	59.0
21.17	12.0	4.0	0.0	21.0	206.0	9.85	70.0
11.29	8.0	6.0	0.0	13.0	153.0	18.46	63.0
14.52	11.0	10.0	0.0	10.0	185.0	14.36	57.0
27.66	11.0	0.0	0.0	0.0	135.0	7.54	59.0
13.36	10.0	7.0	0.0	15.0	134.0	15.6	53.0
19.09	13.0	6.0	0.0	11.0	144.0	10.92	64.0
26.63	13.0	1.0	0.0	2.0	149.0	7.83	66.0
17.11	10.0	9.0	1.0	17.0	165.0	12.18	58.0
24.58	18.0	12.0	1.0	17.0	170.0	8.48	55.0
26.09	20.0	2.0	0.0	16.0	158.0	7.99	47.0
15.96	10.0	18.0	1.0	16.0	129.0	13.06	50.0
20.7	15.0	11.0	0.0	16.0	186.0	10.07	56.0
24.1	12.0	2.0	0.0	8.0	132.0	8.65	62.0
18.33	11.0	12.0	0.0	13.0	165.0	11.37	68.0
21.06	15.0	6.0	0.0	10.0	147.0	9.9	65.0
22.87	13.0	4.0	0.0	12.0	181.0	9.11	51.0
17.1	11.0	18.0	1.0	21.0	170.0	12.19	60.0
20.35	9.0	3.0	0.0	3.0	145.0	10.24	62.0
23.08	14.0	3.0	0.0	8.0	61.0	9.03	60.0
18.78	15.0	8.0	0.0	21.0	117.0	11.1	58.0
28.57	17.0	2.0	0.0	4.0	194.0	7.3	57.0
21.2	18.0	11.0	0.0	40.0	171.0	9.83	59.0
20.72	8.0	3.0	0.0	11.0	210.0	10.06	68.0
22.59	15.0	3.0	0.0	8.0	178.0	9.23	66.0
28.87	11.0	4.0	0.0	7.0	220.0	7.22	62.0
24.83	12.0	13.0	0.0	9.0	272.0	8.39	58.0
21.71	9.0	9.0	0.0	6.0	182.0	9.6	46.0
19.69	10.0	4.0	0.0	18.0	151.0	10.59	67.0
14.48	13.0	12.0	1.0	24.0	129.0	14.39	50.0
19.89	19.0	12.0	1.0	17.0	157.0	10.48	55.0
21.36	14.0	12.0	1.0	26.0	191.0	9.76	65.0
18.59	13.0	15.0	0.0	14.0	136.0	11.21	56.0
21.65	15.0	9.0	0.0	8.0	188.0	9.63	50.0
30.78	10.0	0.0	0.0	0.0	162.0	6.77	61.0
11.28	8.0	11.0	1.0	13.0	133.0	18.48	62.0
21.46	19.0	10.0	0.0	9.0	148.0	9.71	50.0
17.61	11.0	12.0	0.0	13.0	127.0	11.84	59.0
17.36	9.0	15.0	0.0	14.0	193.0	12.01	67.0
29.64	15.0	6.0	0.0	7.0	174.0	7.03	51.0
28.07	15.0	1.0	0.0	7.0	197.0	7.43	49.0
18.74	12.0	14.0	1.0	17.0	244.0	11.12	50.0
23.12	14.0	0.0	0.0	0.0	84.0	9.02	61.0
20.49	11.0	4.0	0.0	16.0	145.0	10.17	68.0
11.79	10.0	21.0	1.0	22.0	121.0	17.68	63.0
22.23	18.0	13.0	0.0	14.0	158.0	9.38	50.0
26.67	10.0	0.0	0.0	2.0	142.0	7.82	58.0
12.05	9.0	11.0	1.0	16.0	177.0	17.3	57.0
18.8	13.0	14.0	0.0	15.0	139.0	11.09	55.0
23.42	15.0	1.0	0.0	8.0	148.0	8.9	58.0
18.43	14.0	16.0	1.0	20.0	140.0	11.31	54.0
20.03	21.0	12.0	1.0	33.0	198.0	10.41	62.0
21.19	19.0	12.0	1.0	42.0	143.0	9.84	58.0
7.71	7.0	9.0	0.0	12.0	142.0	27.03	58.0
23.48	14.0	4.0	0.0	4.0	211.0	8.88	71.0
25.94	15.0	5.0	0.0	17.0	177.0	8.04	63.0
17.09	13.0	13.0	0.0	14.0	124.0	12.2	54.0
27.17	15.0	3.0	0.0	2.0	228.0	7.67	60.0
18.98	12.0	7.0	0.0	16.0	112.0	10.98	58.0
20.03	14.0	23.0	1.0	26.0	206.0	10.41	58.0
27.66	15.0	0.0	0.0	2.0	217.0	7.54	60.0
25.39	11.0	4.0	0.0	13.0	158.0	8.21	65.0
20.41	11.0	14.0	0.0	11.0	199.0	10.21	41.0
23.04	14.0	10.0	0.0	12.0	138.0	9.05	61.0
20.19	13.0	7.0	0.0	24.0	134.0	10.32	63.0
16.97	10.0	14.0	1.0	18.0	205.0	12.28	46.0
20.01	14.0	3.0	0.0	8.0	213.0	10.42	60.0
15.09	13.0	10.0	1.0	28.0	134.0	13.81	55.0
13.61	10.0	5.0	0.0	11.0	134.0	15.31	54.0
22.68	17.0	1.0	0.0	4.0	149.0	9.19	59.0
23.08	14.0	2.0	0.0	10.0	115.0	9.03	62.0
21.27	17.0	16.0	1.0	20.0	167.0	9.8	44.0
21.47	19.0	4.0	0.0	13.0	170.0	9.71	56.0
18.34	12.0	12.0	1.0	28.0	197.0	11.37	67.0
17.09	12.0	16.0	1.0	17.0	196.0	12.2	60.0
20.34	10.0	3.0	0.0	1.0	114.0	10.25	62.0
28.1	14.0	0.0	0.0	0.0	135.0	7.42	63.0
17.55	14.0	19.0	0.0	20.0	115.0	11.88	50.0
20.06	17.0	16.0	1.0	23.0	193.0	10.39	59.0
30.39	10.0	0.0	0.0	0.0	223.0	6.86	60.0
15.61	13.0	15.0	1.0	18.0	184.0	13.35	60.0
21.68	13.0	10.0	0.0	16.0	180.0	9.61	65.0
25.73	14.0	3.0	0.0	7.0	120.0	8.1	51.0
19.68	15.0	10.0	1.0	23.0	136.0	10.59	48.0
24.49	18.0	6.0	0.0	14.0	183.0	8.51	60.0
21.68	15.0	4.0	0.0	21.0	177.0	9.61	59.0
8.26	9.0	10.0	1.0	20.0	159.0	25.23	58.0
17.15	10.0	8.0	0.0	6.0	127.0	12.15	55.0
20.76	18.0	6.0	0.0	28.0	118.0	10.04	58.0
18.98	16.0	15.0	1.0	21.0	157.0	10.98	54.0
21.08	10.0	11.0	0.0	10.0	142.0	9.89	62.0
24.77	14.0	1.0	0.0	14.0	93.0	8.41	50.0
14.53	13.0	32.0	1.0	26.0	203.0	14.35	65.0
21.55	18.0	12.0	1.0	23.0	200.0	9.67	55.0
24.44	15.0	9.0	0.0	26.0	122.0	8.53	58.0
14.19	9.0	10.0	0.0	9.0	130.0	14.69	56.0
22.07	19.0	9.0	0.0	8.0	124.0	9.44	58.0
23.14	10.0	3.0	0.0	5.0	124.0	9.01	51.0
15.51	8.0	5.0	0.0	16.0	197.0	13.44	64.0
23.87	21.0	6.0	0.0	10.0	199.0	8.73	51.0
23.62	13.0	6.0	0.0	18.0	178.0	8.82	60.0
16.67	8.0	15.0	0.0	10.0	187.0	12.5	57.0
23.5	14.0	3.0	0.0	7.0	177.0	8.87	55.0
20.97	18.0	5.0	0.0	34.0	143.0	9.94	67.0
16.01	11.0	17.0	1.0	17.0	178.0	13.02	53.0
18.44	14.0	5.0	0.0	14.0	170.0	11.3	63.0
21.01	17.0	6.0	0.0	22.0	139.0	9.92	61.0
15.66	14.0	15.0	1.0	29.0	162.0	13.31	65.0
22.08	18.0	5.0	0.0	6.0	193.0	9.44	55.0
25.13	16.0	3.0	0.0	11.0	171.0	8.29	67.0
20.92	15.0	12.0	0.0	16.0	182.0	9.96	58.0
23.34	12.0	4.0	0.0	6.0	183.0	8.93	72.0
25.26	15.0	1.0	0.0	10.0	231.0	8.25	53.0
21.46	14.0	18.0	1.0	24.0	201.0	9.71	57.0
19.13	15.0	10.0	1.0	19.0	163.0	10.9	60.0
26.76	14.0	3.0	0.0	8.0	168.0	7.79	52.0
11.37	11.0	18.0	1.0	24.0	159.0	18.33	63.0
18.59	14.0	14.0	0.0	16.0	156.0	11.21	63.0
20.29	14.0	4.0	0.0	14.0	129.0	10.27	66.0
13.31	11.0	9.0	0.0	26.0	164.0	15.66	64.0
25.12	16.0	1.0	0.0	5.0	177.0	8.3	49.0
29.51	17.0	1.0	0.0	10.0	166.0	7.06	61.0
26.42	11.0	8.0	0.0	10.0	195.0	7.89	72.0
26.99	12.0	6.0	0.0	6.0	201.0	7.72	61.0
27.53	9.0	3.0	0.0	11.0	224.0	7.57	64.0
19.07	13.0	10.0	0.0	23.0	146.0	10.93	63.0
19.29	13.0	11.0	0.0	10.0	187.0	10.81	64.0
27.09	14.0	1.0	0.0	10.0	140.0	7.69	63.0
13.8	11.0	14.0	1.0	22.0	174.0	15.1	58.0
22.24	14.0	15.0	0.0	17.0	184.0	9.37	57.0
24.56	16.0	1.0	0.0	11.0	127.0	8.49	68.0
20.56	12.0	8.0	0.0	10.0	177.0	10.14	56.0
24.04	12.0	3.0	0.0	7.0	202.0	8.67	63.0
19.07	14.0	8.0	1.0	35.0	147.0	10.93	63.0
17.95	9.0	12.0	0.0	10.0	183.0	11.61	50.0
24.28	11.0	4.0	0.0	4.0	177.0	8.58	57.0
21.6	12.0	2.0	0.0	12.0	96.0	9.65	59.0
12.45	12.0	21.0	1.0	22.0	145.0	16.74	53.0
25.28	16.0	3.0	0.0	1.0	178.0	8.25	60.0
19.26	13.0	15.0	0.0	14.0	110.0	10.82	52.0
16.96	11.0	12.0	0.0	16.0	148.0	12.29	65.0
24.57	18.0	2.0	0.0	8.0	127.0	8.48	55.0
23.93	15.0	6.0	0.0	22.0	194.0	8.71	52.0
25.88	8.0	4.0	0.0	10.0	254.0	8.05	62.0
23.21	14.0	9.0	0.0	8.0	185.0	8.98	47.0
24.57	12.0	4.0	0.0	25.0	200.0	8.48	70.0
22.55	10.0	8.0	0.0	10.0	195.0	9.24	46.0
20.03	13.0	5.0	0.0	9.0	204.0	10.41	70.0
22.17	21.0	5.0	0.0	39.0	125.0	9.4	60.0
15.46	14.0	18.0	1.0	32.0	170.0	13.48	55.0
18.74	14.0	9.0	0.0	14.0	207.0	11.12	58.0
23.96	13.0	2.0	0.0	10.0	59.0	8.7	64.0
17.06	14.0	11.0	0.0	16.0	188.0	12.22	62.0
21.04	13.0	9.0	0.0	4.0	153.0	9.91	52.0
26.59	11.0	5.0	0.0	8.0	230.0	7.84	66.0
24.77	10.0	9.0	0.0	4.0	223.0	8.41	63.0
27.56	14.0	1.0	0.0	3.0	222.0	7.56	56.0
24.9	9.0	4.0	0.0	6.0	143.0	8.37	71.0
16.48	15.0	16.0	1.0	20.0	120.0	12.65	60.0
21.1	20.0	13.0	0.0	16.0	154.0	9.88	58.0
23.98	8.0	10.0	0.0	2.0	178.0	8.69	70.0
18.53	8.0	8.0	0.0	13.0	153.0	11.25	67.0
27.02	14.0	7.0	0.0	10.0	210.0	7.71	58.0
27.67	13.0	4.0	0.0	10.0	168.0	7.53	57.0
22.48	10.0	13.0	0.0	7.0	141.0	9.27	62.0
20.15	14.0	16.0	1.0	22.0	193.0	10.34	54.0
24.8	12.0	0.0	0.0	5.0	110.0	8.4	70.0
13.1	9.0	9.0	1.0	11.0	185.0	15.91	50.0
19.79	13.0	9.0	0.0	13.0	176.0	10.53	55.0
20.17	27.0	9.0	1.0	43.0	117.0	10.33	42.0
7.4	36.0	46.0	3.0	177.0	151.0	28.17	37.0
16.08	62.0	39.0	2.0	71.0	174.0	12.96	39.0
20.01	87.0	38.0	2.0	296.0	105.0	10.42	30.0
10.75	87.0	104.0	5.0	518.0	134.0	19.39	25.0
12.55	110.0	125.0	6.0	583.0	162.0	16.61	25.0
17.17	111.0	78.0	4.0	616.0	132.0	12.14	27.0
11.7	120.0	141.0	7.0	818.0	154.0	17.81	24.0
14.03	135.0	136.0	6.0	771.0	157.0	14.86	25.0
16.78	136.0	88.0	5.0	1020.0	129.0	12.42	28.0
15.65	146.0	121.0	6.0	882.0	151.0	13.32	23.0
15.27	156.0	188.0	7.0	1198.0	174.0	13.65	27.0
17.6	152.0	136.0	6.0	995.0	143.0	11.84	24.0
13.81	146.0	147.0	7.0	951.0	150.0	15.09	24.0
15.11	165.0	217.0	7.0	1209.0	170.0	13.79	25.0
18.73	173.0	130.0	6.0	1354.0	133.0	11.13	22.0
11.74	147.0	217.0	9.0	1353.0	151.0	17.75	23.0
13.69	169.0	223.0	9.0	1484.0	164.0	15.23	25.0
18.0	158.0	119.0	7.0	1118.0	139.0	11.58	22.0
13.65	171.0	234.0	9.0	1288.0	155.0	15.27	21.0
14.52	176.0	262.0	9.0	1372.0	164.0	14.36	22.0
14.79	173.0	122.0	8.0	1132.0	142.0	14.09	17.0
10.51	151.0	236.0	9.0	915.0	140.0	19.83	18.0
13.17	176.0	287.0	9.0	1441.0	154.0	15.83	23.0
17.43	177.0	116.0	7.0	1389.0	136.0	11.96	22.0
12.74	166.0	241.0	8.0	853.0	141.0	16.36	19.0
12.62	178.0	267.0	9.0	1353.0	150.0	16.52	22.0
14.81	182.0	141.0	8.0	1317.0	148.0	14.07	20.0
10.99	153.0	280.0	9.0	1000.0	144.0	18.97	21.0
13.67	183.0	281.0	10.0	1476.0	157.0	15.25	22.0
16.51	195.0	116.0	7.0	1261.0	128.0	12.62	19.0
9.35	174.0	324.0	11.0	1180.0	145.0	22.29	16.0
11.33	188.0	372.0	12.0	2105.0	155.0	18.4	21.0
14.0	189.0	122.0	8.0	1296.0	132.0	14.89	19.0
10.06	186.0	316.0	10.0	1084.0	148.0	20.72	19.0
12.12	215.0	327.0	13.0	1984.0	156.0	17.2	18.0
12.13	198.0	172.0	9.0	1511.0	130.0	17.18	18.0
9.79	193.0	326.0	10.0	981.0	134.0	21.29	17.0
10.79	209.0	353.0	14.0	2188.0	164.0	19.32	18.0
12.35	200.0	199.0	10.0	1435.0	136.0	16.88	17.0
9.36	206.0	418.0	13.0	1528.0	151.0	22.27	16.0
12.25	232.0	336.0	14.0	2010.0	154.0	17.02	15.0
11.27	193.0	186.0	8.0	1387.0	121.0	18.49	20.0
8.43	214.0	396.0	14.0	1563.0	154.0	24.73	14.0
9.87	230.0	371.0	16.0	2388.0	162.0	21.12	16.0
11.73	217.0	211.0	10.0	1789.0	140.0	17.77	18.0
10.65	224.0	414.0	13.0	1795.0	150.0	19.57	17.0
10.76	230.0	338.0	13.0	2103.0	159.0	19.37	16.0
11.03	212.0	272.0	11.0	1804.0	142.0	18.9	18.0
9.7	218.0	457.0	14.0	1706.0	171.0	21.49	14.0
11.47	220.0	315.0	13.0	1774.0	150.0	18.17	17.0
10.46	199.0	232.0	9.0	1112.0	132.0	19.93	15.0
7.91	223.0	488.0	15.0	2028.0	150.0	26.35	15.0
10.14	255.0	395.0	16.0	2734.0	159.0	20.56	16.0
10.76	225.0	288.0	11.0	1733.0	154.0	19.37	18.0
7.67	215.0	447.0	15.0	2017.0	151.0	27.18	16.0
10.69	245.0	363.0	15.0	2456.0	157.0	19.5	17.0
11.23	245.0	278.0	11.0	1897.0	131.0	18.56	17.0
7.87	247.0	514.0	18.0	2416.0	158.0	26.48	14.0
8.76	233.0	366.0	15.0	2283.0	146.0	23.79	17.0
10.25	237.0	353.0	13.0	2118.0	141.0	20.34	16.0
9.17	246.0	465.0	16.0	2030.0	150.0	22.73	14.0
9.67	269.0	401.0	16.0	2497.0	152.0	21.55	16.0
9.52	246.0	355.0	14.0	2169.0	142.0	21.89	15.0
7.09	244.0	474.0	18.0	1966.0	155.0	29.4	13.0
8.83	259.0	436.0	17.0	2606.0	161.0	23.61	16.0
9.39	245.0	384.0	14.0	1852.0	142.0	22.2	15.0
9.01	263.0	438.0	16.0	1875.0	146.0	23.13	12.0
8.54	271.0	482.0	17.0	2507.0	155.0	24.41	14.0
8.33	251.0	407.0	15.0	1999.0	145.0	25.02	14.0
8.99	265.0	449.0	17.0	2372.0	148.0	23.19	14.0
9.19	278.0	526.0	18.0	2772.0	156.0	22.68	15.0
10.45	268.0	391.0	14.0	2314.0	145.0	19.95	16.0
8.3	282.0	483.0	19.0	2161.0	154.0	25.11	11.0
7.95	268.0	536.0	18.0	2524.0	159.0	26.22	15.0
9.15	262.0	448.0	16.0	2517.0	148.0	22.78	15.0
7.98	280.0	545.0	20.0	3238.0	151.0	26.12	13.0
9.04	276.0	512.0	17.0	2145.0	150.0	23.06	13.0
8.08	282.0	474.0	19.0	2992.0	148.0	25.8	13.0
7.39	273.0	454.0	17.0	2051.0	132.0	28.21	13.0
8.41	304.0	567.0	18.0	2848.0	149.0	24.78	14.0
10.22	285.0	429.0	16.0	2271.0	137.0	20.39	12.0
7.14	280.0	490.0	18.0	2973.0	149.0	29.19	14.0
8.93	293.0	647.0	18.0	2422.0	156.0	23.34	14.0
9.16	265.0	839.0	16.0	2481.0	146.0	22.75	15.0
7.42	278.0	537.0	17.0	1840.0	148.0	28.09	11.0
9.84	331.0	612.0	19.0	3372.0	139.0	21.18	15.0
8.49	305.0	646.0	20.0	3075.0	150.0	24.55	12.0
5.36	262.0	478.0	18.0	2275.0	137.0	38.89	12.0
7.97	308.0	635.0	20.0	3239.0	149.0	26.15	14.0
8.46	305.0	581.0	20.0	3708.0	149.0	24.64	14.0
6.98	305.0	511.0	20.0	3056.0	159.0	29.86	12.0
7.42	325.0	758.0	24.0	4442.0	162.0	28.09	13.0
9.26	313.0	639.0	19.0	2939.0	145.0	22.51	13.0
6.0	302.0	608.0	22.0	3328.0	149.0	34.74	12.0
6.99	326.0	1056.0	29.0	5817.0	160.0	29.82	13.0
8.84	332.0	634.0	20.0	3547.0	149.0	23.58	13.0
6.6	333.0	587.0	22.0	3184.0	151.0	31.58	10.0
6.6	333.0	914.0	26.0	4599.0	153.0	31.58	13.0
6.93	312.0	1191.0	24.0	4574.0	146.0	30.08	13.0
6.09	307.0	1714.0	22.0	2655.0	147.0	34.23	11.0
7.08	335.0	1997.0	28.0	4656.0	159.0	29.44	12.0
8.9	339.0	1152.0	18.0	3178.0	130.0	23.42	13.0
6.73	344.0	596.0	24.0	3808.0	145.0	30.97	11.0
7.18	348.0	957.0	28.0	5025.0	154.0	29.03	12.0
7.2	331.0	544.0	24.0	4810.0	148.0	28.95	13.0
6.06	340.0	531.0	22.0	3778.0	140.0	34.4	12.0
6.71	340.0	1028.0	27.0	4770.0	151.0	31.06	13.0
7.58	354.0	1610.0	27.0	4829.0	149.0	27.5	12.0
6.24	343.0	2284.0	26.0	3427.0	148.0	33.4	11.0
6.39	365.0	2420.0	28.0	5180.0	153.0	32.62	12.0
7.25	365.0	1827.0	30.0	5464.0	154.0	28.75	11.0
6.29	358.0	1350.0	28.0	4683.0	155.0	33.14	11.0
7.88	373.0	1383.0	25.0	3889.0	155.0	26.45	11.0
6.86	366.0	2058.0	29.0	5730.0	143.0	30.38	11.0
5.3	349.0	2681.0	26.0	2608.0	148.0	39.33	8.0
6.27	374.0	2074.0	30.0	5426.0	152.0	33.24	11.0
6.67	364.0	1311.0	30.0	6470.0	148.0	31.25	11.0
6.52	372.0	968.0	24.0	4505.0	144.0	31.97	11.0
7.28	395.0	1005.0	30.0	5838.0	148.0	28.63	12.0
6.03	360.0	1660.0	28.0	5396.0	145.0	34.57	11.0
4.44	351.0	1340.0	26.0	3203.0	151.0	46.94	9.0
5.45	339.0	1873.0	26.0	3314.0	154.0	38.24	10.0
4.58	322.0	2825.0	32.0	4795.0	158.0	45.51	10.0
6.49	295.0	1788.0	20.0	1696.0	149.0	32.12	10.0
6.25	295.0	2179.0	24.0	2591.0	153.0	33.35	10.0
7.16	291.0	1037.0	23.0	3268.0	163.0	29.11	11.0
7.18	262.0	1562.0	18.0	1316.0	148.0	29.03	11.0
5.75	252.0	1885.0	21.0	1898.0	157.0	36.25	11.0
5.9	232.0	403.0	15.0	1374.0	141.0	35.33	11.0
6.03	233.0	428.0	16.0	1423.0	155.0	34.57	12.0
4.69	228.0	1199.0	21.0	1670.0	168.0	44.44	10.0
4.14	211.0	1270.0	18.0	1237.0	153.0	50.35	10.0
3.01	184.0	1953.0	18.0	933.0	158.0	69.25	9.0
4.8	195.0	2732.0	18.0	1304.0	161.0	43.42	13.0
4.88	170.0	887.0	13.0	917.0	139.0	42.71	13.0
3.87	161.0	1251.0	12.0	652.0	141.0	53.86	12.0
[truncated: 142,001 more rows]
