# Supplementary material for: Transformer model-based multi-scale fine-grained identification and classification of regional traffic states
Source: PeerJ Comput Sci. 2024 Dec 18;10:e2625. doi: 10.7717/peerj-cs.2625 (PMC11784819; doi:10.7717/peerj-cs.2625)
Supplement: Supplemental Information 2 [file peerj-cs-10-2625-s002.csv]

0	1	2	3	4	5	6	7
0.0	0.0	0.0	0.0	0.0	0.0	0.0	0.0
20.6934	5.0	0.0	0.0	0.0	112.567	10.0725	58.2315
10.8965	12.0	4.75	0.375	17.25	75.1408	19.1286	60.9823
4.8498	7.0	23.5	0.75	17.25	184.948	42.9781	59.028
22.2974	8.0	1.75	0.125	2.25	231.8956	9.348	53.8488
19.5367	10.0	0.75	0.125	6.0	167.27	10.6689	64.4808
16.4183	7.0	2.25	0.125	3.75	156.0848	12.6953	50.6427
23.7148	8.0	12.375	0.25	2.25	229.8819	8.7892	61.1961
26.402	4.0	0.625	0.125	3.0	235.3924	7.8947	71.472
24.0613	5.0	2.25	0.125	2.25	159.1597	8.6627	43.5734
24.8662	4.0	0.0	0.0	0.0	190.9242	8.3823	76.4537
36.7935	2.0	0.0	0.0	0.0	249.1284	5.665	77.4946
10.2218	2.0	0.0	0.0	0.0	297.4116	20.3912	77.1682
29.3383	2.0	0.0	0.0	0.0	121.1255	7.1045	73.999
28.6447	2.0	0.0	0.0	0.0	28.6405	7.2766	73.0795
34.4499	1.0	0.0	0.0	0.0	120.8631	6.0504	75.6714
20.8693	2.0	0.0	0.0	0.0	205.53	9.9876	68.1301
31.1741	1.0	0.0	0.0	0.0	30.2025	6.6862	73.924
32.7275	1.0	0.0	0.0	0.0	53.1263	6.3688	74.6329
33.7894	4.0	0.0	0.0	0.0	285.9749	6.1687	58.1701
15.6937	2.0	0.0	0.0	0.0	13.5825	13.2814	36.2871
32.9263	1.0	0.0	0.0	0.0	100.5613	6.3304	75.0517
33.1964	1.0	0.0	0.0	0.0	218.9685	6.2788	76.3019
22.3862	3.0	0.0	0.0	0.0	62.3958	9.3109	69.0016
13.0188	3.0	2.125	0.125	1.5	233.8119	16.0103	45.6388
18.5284	3.0	0.0	0.0	0.0	147.8931	11.2495	50.6446
39.6906	1.0	0.0	0.0	0.0	179.3155	5.2515	77.5068
0.0	0.0	0.0	0.0	0.0	0.0	0.0	0.0
20.8463	3.0	1.625	0.125	0.75	215.0289	9.9987	69.7876
20.3191	3.0	0.875	0.125	2.25	147.097	10.2581	68.2789
11.7088	3.0	5.25	0.25	3.75	161.2409	17.8016	62.6686
10.663	2.0	0.0	0.0	0.0	72.7117	19.5475	60.3434
0.0001	2.0	0.875	0.125	0.75	235.5269	2084350.7335	67.6285
23.2272	3.0	0.0	0.0	0.0	238.2271	8.9737	76.2752
39.0651	1.0	0.0	0.0	0.0	189.2171	5.3356	77.4089
34.0051	3.0	0.0	0.0	0.0	118.5369	6.1295	75.1873
0.0	0.0	0.0	0.0	0.0	0.0	0.0	0.0
0.0	0.0	0.0	0.0	0.0	0.0	0.0	0.0
22.0492	2.0	0.0	0.0	0.0	56.508	9.4532	69.8153
18.035	2.0	2.25	0.125	1.5	172.9777	11.5573	66.2665
18.1175	2.0	0.0	0.0	0.0	68.6378	11.5046	74.4009
12.2752	4.0	2.625	0.125	2.25	162.0431	16.9802	69.8654
17.4497	2.0	5.75	0.125	0.75	82.3889	11.9449	65.4999
19.8885	4.0	0.0	0.0	0.0	81.7585	10.4802	67.0092
15.6115	3.0	0.0	0.0	0.0	139.6511	13.3514	74.4419
17.229	4.0	1.875	0.125	3.0	241.2694	12.0979	71.612
19.6154	1.0	0.0	0.0	0.0	237.4377	10.6261	75.3601
13.0071	1.0	0.0	0.0	0.0	0.0	16.0247	60.4993
34.5764	2.0	0.0	0.0	0.0	371.1973	6.0282	78.5226
35.9938	1.0	0.0	0.0	0.0	205.0594	5.7909	76.7787
28.5453	2.0	0.0	0.0	0.0	80.3061	7.3019	72.9225
0.0	1.0	2.125	0.125	0.75	164.7778	0.0	55.9403
19.4996	1.0	0.0	0.0	0.0	231.5966	10.6892	75.1506
14.7859	1.0	0.0	0.0	0.0	112.3052	14.0969	69.7639
20.3408	2.0	5.25	0.125	0.75	82.3889	10.2471	66.6407
26.0916	3.0	2.875	0.125	0.75	147.7042	7.9886	70.3902
16.2488	4.0	0.0	0.0	0.0	148.3837	12.8277	71.7865
0.0	2.0	6.125	0.25	2.25	164.7778	0.0	55.9403
0.0	2.0	3.5	0.125	0.75	137.5646	0.0	63.2275
0.0	0.0	0.0	0.0	0.0	0.0	0.0	0.0
16.9296	2.0	0.0	0.0	0.0	421.2945	12.3119	79.534
20.6882	5.0	0.0	0.0	0.0	85.6322	10.0751	68.0247
19.454	5.0	0.0	0.0	0.0	155.4592	10.7143	73.8528
13.8235	2.0	0.0	0.0	0.0	148.0104	15.0783	74.018
42.4959	2.0	0.0	0.0	0.0	250.4316	4.9048	79.6689
30.0565	3.0	0.0	0.0	0.0	258.2943	6.9348	72.0718
19.1864	2.0	3.0	0.125	1.5	218.7981	10.8637	66.9182
14.2953	3.0	1.75	0.125	0.75	225.9405	14.5807	69.2191
24.1272	2.0	0.0	0.0	0.0	0.0	8.639	69.8977
28.6814	1.0	0.0	0.0	0.0	77.3029	7.2673	73.4562
15.1781	4.0	0.375	0.125	1.5	240.1897	13.7326	71.2176
15.5804	4.0	1.5	0.125	0.75	267.4456	13.378	70.9981
11.7007	3.0	2.375	0.125	2.25	234.2427	17.8139	70.2695
0.0	2.0	0.0	0.0	0.0	260.0135	0.0	75.9851
3.5559	1.0	0.0	0.0	0.0	0.0	58.6167	44.9548
0.0	1.0	2.375	0.125	0.75	164.7778	0.0	55.9403
36.056	2.0	0.0	0.0	0.0	347.8937	5.7809	79.0313
23.2897	6.0	0.625	0.125	3.75	162.1466	8.9497	57.9293
24.3473	3.0	2.375	0.125	2.25	120.5576	8.5609	69.6121
24.9317	5.0	0.75	0.125	1.5	153.0541	8.3602	71.3876
26.2089	1.0	0.0	0.0	0.0	106.7894	7.9528	73.0337
0.0	2.0	2.0	0.25	2.25	164.7778	0.0	55.9403
13.5849	2.0	1.625	0.125	0.75	102.8429	15.3431	64.2276
31.1573	3.0	0.0	0.0	0.0	113.5359	6.6898	73.9117
0.0	1.0	5.75	0.125	0.75	164.7778	0.0	55.9403
10.957	1.0	0.0	0.0	0.0	144.8628	19.023	70.6955
27.5161	2.0	0.0	0.0	0.0	90.7111	7.575	70.8143
27.4521	3.0	1.75	0.125	2.25	249.7653	7.5927	71.0741
27.194	3.0	0.0	0.0	0.0	263.8227	7.6647	76.9143
43.057	1.0	0.0	0.0	0.0	589.504	4.8409	81.7872
0.0	0.0	0.0	0.0	0.0	0.0	0.0	0.0
0.0	3.0	0.0	0.0	0.0	195.6282	0.0	75.5235
13.5495	8.0	3.125	0.125	3.0	77.1293	15.3832	58.2831
3.9741	3.0	8.25	0.25	3.0	109.8519	52.4484	57.0752
15.6024	5.0	7.125	0.125	1.5	247.3833	13.3592	45.1191
31.3578	5.0	0.0	0.0	0.0	190.6325	6.647	75.4541
30.7527	5.0	4.375	0.125	0.75	205.8999	6.7778	57.7384
29.9744	5.0	0.0	0.0	0.0	374.3267	6.9538	75.3938
19.2274	2.0	0.875	0.125	1.5	197.6716	10.8405	66.7495
3.6112	3.0	2.375	0.125	2.25	331.0196	57.7191	69.0016
29.8895	2.0	0.0	0.0	0.0	68.4369	6.9735	74.7456
39.3937	1.0	0.0	0.0	0.0	196.2934	5.2911	77.5373
0.0	0.0	0.0	0.0	0.0	0.0	0.0	0.0
35.4406	2.0	0.0	0.0	0.0	281.834	5.8813	76.7494
35.7384	2.0	0.0	0.0	0.0	340.5374	5.8322	77.6095
0.0	0.0	0.0	0.0	0.0	0.0	0.0	0.0
15.0146	2.0	0.0	0.0	0.0	199.1047	13.8822	60.5567
25.5759	2.0	0.0	0.0	0.0	40.5457	8.1497	71.5953
19.5029	2.0	1.25	0.125	0.75	185.5747	10.6874	66.7249
9.9641	2.0	0.0	0.0	0.0	159.3384	20.9186	74.0829
27.2605	4.0	0.0	0.0	0.0	174.4177	7.646	73.8808
6.2165	3.0	2.25	0.125	2.25	111.9161	33.5293	66.7001
0.0	1.0	5.5	0.125	0.75	164.7778	0.0	55.9403
0.0	0.0	0.0	0.0	0.0	0.0	0.0	0.0
28.7435	1.0	0.0	0.0	0.0	68.2709	7.2516	73.3813
9.0383	3.0	0.0	0.0	0.0	39.6537	23.0613	73.2795
25.7124	4.0	0.0	0.0	0.0	99.8954	8.1064	74.7436
0.0	0.0	0.0	0.0	0.0	0.0	0.0	0.0
13.8295	2.0	1.75	0.125	0.75	136.9343	15.0718	64.7262
23.9204	2.0	0.0	0.0	0.0	39.9992	8.7137	70.807
13.1031	3.0	5.5	0.25	3.0	190.8615	15.9073	63.2421
6.0894	6.0	2.75	0.25	5.25	154.4442	34.2292	66.8687
29.0453	4.0	0.0	0.0	0.0	63.9121	7.1762	73.0452
20.3047	4.0	5.5	0.125	1.5	244.9514	10.2654	53.7379
28.4239	2.0	0.0	0.0	0.0	203.8186	7.3331	71.1719
17.4712	4.0	0.0	0.0	0.0	211.6358	11.9302	75.1093
0.0	0.0	0.0	0.0	0.0	0.0	0.0	0.0
35.2806	1.0	0.0	0.0	0.0	0.0	5.9079	74.9982
18.0579	3.0	0.0	0.0	0.0	35.0376	11.5426	65.5223
39.5532	1.0	0.0	0.0	0.0	501.3237	5.2697	80.6199
31.8165	2.0	0.0	0.0	0.0	93.7757	6.5512	74.1983
21.888	5.0	1.625	0.125	3.0	271.3068	9.5228	72.5783
34.6578	3.0	0.0	0.0	0.0	161.7608	6.0141	75.9702
13.6013	4.0	1.25	0.125	1.5	171.9255	15.3246	68.8214
19.6594	2.0	0.375	0.125	0.75	82.3755	10.6023	66.3047
12.2538	3.0	5.0	0.25	3.0	235.0588	17.0098	63.5581
27.0233	2.0	0.0	0.0	0.0	209.0847	7.7132	75.8877
11.6679	1.0	0.0	0.0	0.0	89.032	17.864	67.2885
42.6966	1.0	0.0	0.0	0.0	381.8027	4.8818	79.587
37.2975	1.0	0.0	0.0	0.0	136.7045	5.5884	76.6
11.8193	2.0	0.0	0.0	0.0	183.1506	17.6351	74.8227
0.0	1.0	2.25	0.125	0.75	164.7778	0.0	55.9403
18.1281	1.0	0.0	0.0	0.0	151.6326	11.4979	72.1262
14.3509	1.0	0.0	0.0	0.0	171.1041	14.5242	72.5878
18.0775	2.0	5.25	0.125	0.75	211.1576	11.5301	66.6294
15.8701	4.0	3.125	0.125	0.75	264.4872	13.1338	72.4522
24.5079	5.0	0.0	0.0	0.0	169.6602	8.5048	74.1801
6.7583	3.0	3.75	0.25	3.0	133.8933	30.8413	60.7416
0.0	1.0	5.875	0.125	0.75	164.7778	0.0	55.9403
20.8868	3.0	0.0	0.0	0.0	241.1918	9.9793	75.8891
0.0	1.0	0.0	0.0	0.0	222.1206	0.0	78.2369
12.0105	2.0	0.0	0.0	0.0	85.0494	17.3544	73.2988
29.8607	2.0	0.0	0.0	0.0	102.2402	6.9802	74.0012
0.0	0.0	0.0	0.0	0.0	0.0	0.0	0.0
19.0031	1.0	0.0	0.0	0.0	122.3772	10.9685	71.3161
42.4011	1.0	0.0	0.0	0.0	375.3114	4.9158	79.4873
19.0815	3.0	2.0	0.125	1.5	163.4626	10.9234	67.2986
17.5388	3.0	1.625	0.125	0.75	200.1042	11.8842	68.2691
17.1955	2.0	0.0	0.0	0.0	113.4582	12.1215	70.1131
23.8994	1.0	0.0	0.0	0.0	0.0	8.7214	70.1714
0.0	2.0	1.25	0.125	0.75	255.839	0.0	67.2576
18.2869	3.0	0.375	0.125	0.75	93.1526	11.3981	66.5645
7.9803	2.0	2.25	0.125	1.5	82.3889	26.1187	59.5959
17.7227	1.0	0.0	0.0	0.0	152.8335	11.7609	72.1062
17.4605	2.0	0.375	0.125	1.5	339.0028	11.9375	68.4547
0.0	0.0	0.0	0.0	0.0	0.0	0.0	0.0
20.0088	1.0	0.0	0.0	0.0	222.0452	10.4172	74.792
27.9827	4.0	0.0	0.0	0.0	162.3316	7.4487	56.1569
12.7504	5.0	2.375	0.125	3.75	262.2072	16.3473	72.6087
21.227	4.0	1.625	0.125	1.5	185.8149	9.8193	70.2582
21.986	1.0	0.0	0.0	0.0	27.3694	9.4804	70.1762
0.0	2.0	1.5	0.25	2.25	164.7778	0.0	55.9396
9.5836	3.0	1.0	0.125	0.75	333.4226	21.7491	71.7649
31.4853	2.0	0.0	0.0	0.0	271.2454	6.6201	76.6918
9.8884	2.0	0.0	0.0	0.0	133.7037	21.0787	73.9497
0.0	1.0	0.0	0.0	0.0	189.3655	0.0	75.3033
20.2438	2.0	0.0	0.0	0.0	46.5102	10.2962	69.812
0.0	2.0	2.75	0.125	1.5	217.1158	0.0	67.0527
11.8519	2.0	0.0	0.0	0.0	255.011	17.5866	75.7746
33.9365	1.0	0.0	0.0	0.0	182.7509	6.1419	76.0751
0.0	0.0	0.0	0.0	0.0	0.0	0.0	0.0
16.4305	8.0	0.0	0.0	0.0	164.6532	12.6859	64.4437
12.1381	14.0	5.25	0.375	14.25	112.4765	17.172	64.2064
4.9117	14.0	23.125	1.0	36.0	174.4514	42.4364	63.4427
15.9761	11.0	10.125	0.5	12.0	116.0351	13.0467	61.0447
17.9241	14.0	3.25	0.25	9.0	119.421	11.6288	51.2161
23.1648	12.0	12.125	0.375	12.0	178.5557	8.9979	52.2442
19.4092	16.0	2.625	0.25	5.25	180.126	10.739	67.5794
25.5381	11.0	3.0	0.25	12.75	198.1932	8.1617	64.1221
18.598	12.0	7.625	0.375	10.5	180.7952	11.2074	52.8161
27.3364	13.0	1.875	0.25	3.0	265.9091	7.6248	62.1805
26.0701	9.0	0.0	0.0	0.0	252.352	7.9952	75.9742
23.1716	6.0	8.375	0.25	2.25	193.1827	8.9953	56.7293
18.8868	10.0	1.75	0.125	2.25	178.4776	11.036	57.9697
18.3584	8.0	0.0	0.0	0.0	134.8516	11.3537	73.4992
12.4761	7.0	10.125	0.25	3.0	85.4169	16.7067	55.4303
12.2032	9.0	8.625	0.25	8.25	132.4778	17.0804	67.015
22.6859	13.0	1.625	0.375	15.0	123.9274	9.1879	58.7037
18.2201	7.0	5.75	0.375	9.75	129.6335	11.4398	66.7895
13.3717	9.0	3.5	0.375	4.5	236.3871	15.5878	70.084
14.4828	11.0	2.5	0.125	6.75	214.6297	14.3919	72.7001
8.4433	8.0	13.375	0.625	18.75	224.267	24.6864	57.7392
16.5059	11.0	1.625	0.125	1.5	147.3221	12.6279	53.2598
19.7766	10.0	5.75	0.375	15.0	201.2325	10.5395	70.1508
10.8591	10.0	16.0	0.625	14.25	98.6704	19.1945	55.979
20.5084	12.0	0.0	0.0	0.0	236.4751	10.1634	67.9136
21.9917	15.0	0.0	0.0	0.0	224.9595	9.4779	51.2954
14.0368	13.0	7.5	0.5	19.5	134.2877	14.8492	59.1103
17.0486	14.0	7.375	0.25	7.5	187.4499	12.2259	53.9817
17.6922	11.0	4.375	0.125	6.75	58.79	11.7812	64.4801
17.9788	10.0	12.75	0.375	4.5	156.8864	11.5934	54.8148
19.9781	15.0	11.5	0.5	17.25	207.1679	10.4332	61.1254
22.2678	9.0	0.5	0.125	6.0	140.4411	9.3604	65.0469
18.7946	5.0	4.625	0.125	1.5	119.5682	11.0902	70.2732
17.9204	12.0	1.25	0.125	2.25	124.8352	11.6312	55.6412
13.9673	18.0	4.0	0.25	18.75	133.5208	14.9231	52.6857
11.4546	10.0	15.5	0.625	16.5	177.7801	18.1966	46.033
16.3419	10.0	4.0	0.25	3.75	213.573	12.7546	64.2416
17.6537	7.0	5.375	0.25	9.0	152.3544	11.8069	67.9462
14.905	10.0	11.25	0.625	20.25	121.0742	13.9842	59.8548
19.1471	11.0	1.75	0.125	1.5	170.7992	10.886	67.0541
17.9862	10.0	1.625	0.25	11.25	213.7968	11.5886	56.6241
15.0652	12.0	7.125	0.375	13.5	186.6923	13.8355	56.7919
15.844	9.0	0.75	0.125	1.5	221.4893	13.1555	55.6488
23.5828	12.0	1.5	0.25	6.75	139.2784	8.8384	48.2668
12.8787	12.0	14.5	0.625	19.5	180.158	16.1845	54.3786
13.6384	9.0	11.0	0.375	8.25	207.2658	15.283	68.6274
17.3631	14.0	0.0	0.0	0.0	188.9093	12.0045	43.7227
29.2999	9.0	10.625	0.25	5.25	259.4876	7.1138	56.8583
19.6135	11.0	2.0	0.125	0.75	147.581	10.6271	62.7024
13.5264	10.0	3.375	0.125	6.0	148.5201	15.4095	59.4
13.7185	12.0	20.0	0.625	24.75	189.5137	15.1937	61.7155
15.8602	10.0	9.125	0.5	10.5	214.6988	13.142	61.1125
24.8974	10.0	3.25	0.125	6.0	115.9816	8.3718	64.4819
9.6546	8.0	5.75	0.375	11.25	181.6533	21.5892	65.4904
18.484	13.0	4.75	0.25	4.5	123.0024	11.2765	69.2795
14.6433	8.0	0.0	0.0	0.0	176.8948	14.2342	65.7558
22.6838	10.0	7.5	0.25	6.75	156.5433	9.1887	57.264
21.3154	9.0	7.875	0.25	6.75	234.8095	9.7786	55.8006
29.2601	10.0	0.0	0.0	0.0	124.1284	7.1235	67.1157
20.7585	7.0	7.25	0.25	3.75	228.2273	10.041	70.2459
21.1647	11.0	5.875	0.125	5.25	106.8741	9.8482	56.1703
19.1297	12.0	3.25	0.375	18.75	133.0958	10.8959	58.858
12.0089	5.0	4.875	0.125	1.5	272.1039	17.3567	56.5784
14.393	13.0	5.5	0.375	7.5	177.8986	14.4817	59.6778
20.0448	10.0	3.5	0.125	5.25	169.9141	10.3985	52.9919
21.8297	9.0	13.0	0.375	4.5	254.3518	9.5482	45.3845
19.9731	10.0	0.5	0.25	5.25	212.9921	10.4358	70.3151
12.1441	10.0	2.0	0.125	5.25	129.3018	17.1635	70.9007
16.7249	9.0	13.375	0.375	7.5	223.9201	12.4626	60.1155
18.0952	15.0	2.375	0.25	6.75	170.0345	11.5188	71.0091
21.2316	14.0	0.375	0.125	3.0	174.0552	9.8172	61.8999
13.2161	14.0	11.125	0.875	31.5	203.7315	15.7713	52.0956
21.1506	10.0	2.125	0.25	3.75	205.4351	9.8548	64.5331
20.2306	11.0	0.0	0.0	0.0	100.7542	10.303	58.3093
13.6189	10.0	15.625	0.5	11.25	193.2995	15.3048	51.8774
20.6375	9.0	7.25	0.125	4.5	147.1233	10.0998	63.5798
23.0897	15.0	11.125	0.375	12.0	131.3743	9.0272	47.3163
15.1263	6.0	5.5	0.125	0.75	175.9976	13.7796	68.9066
22.1864	11.0	0.0	0.0	0.0	196.6828	9.3947	61.2478
15.1594	9.0	2.875	0.25	8.25	117.5379	13.7496	55.9876
17.7125	8.0	12.75	0.375	5.25	158.7515	11.7677	68.7346
17.7069	13.0	8.0	0.375	8.25	196.4978	11.7714	54.1937
18.9171	13.0	6.125	0.25	15.0	99.9103	11.0183	60.7792
17.2926	13.0	14.5	0.625	20.25	231.4165	12.0534	44.5055
11.0301	8.0	5.5	0.5	10.5	210.4519	18.8969	66.3044
20.1498	9.0	0.75	0.125	1.5	170.4301	10.3443	47.5938
21.2531	12.0	8.75	0.5	24.0	138.3499	9.8073	62.6152
25.4991	12.0	0.625	0.125	1.5	236.5016	8.1742	55.7565
18.7858	10.0	0.75	0.125	0.75	148.9942	11.0954	58.7359
10.9525	10.0	11.625	0.625	19.5	147.895	19.0308	62.9125
14.5026	13.0	14.0	0.625	20.25	123.6959	14.3723	62.5146
18.2116	11.0	3.375	0.25	9.75	167.6206	11.4452	64.5962
14.9239	6.0	10.375	0.375	6.0	153.8975	13.9665	64.03
17.805	10.0	5.75	0.25	3.0	262.6612	11.7065	55.2373
18.1894	11.0	2.375	0.125	6.0	210.6465	11.4592	67.2142
16.8325	6.0	0.0	0.0	0.0	175.3913	12.3829	58.9468
17.8648	11.0	1.125	0.125	3.75	222.6746	11.6674	67.8595
17.3006	12.0	3.125	0.25	9.75	108.6483	12.0479	70.3666
23.6072	9.0	6.0	0.25	3.75	182.6049	8.8293	62.904
20.2973	7.0	3.0	0.125	0.75	206.043	10.2691	62.2934
22.8634	14.0	1.5	0.125	1.5	172.0414	9.1165	57.0679
23.2616	10.0	13.0	0.375	7.5	214.7768	8.9605	55.7266
17.4514	8.0	11.25	0.25	10.5	224.1171	11.9437	62.4891
20.0694	14.0	1.125	0.125	8.25	192.5475	10.3857	62.8119
11.8866	9.0	12.375	0.625	21.75	167.5852	17.5353	52.3564
14.6591	14.0	13.5	0.625	14.25	214.9985	14.2188	54.7716
16.3243	8.0	0.25	0.125	1.5	122.2805	12.7684	52.123
15.4731	12.0	6.875	0.625	18.0	169.3339	13.4708	59.9424
18.3056	14.0	11.625	0.5	16.5	209.2192	11.3864	70.3207
21.4098	11.0	4.75	0.25	9.0	129.6801	9.7355	58.4478
16.5805	12.0	13.25	0.5	14.25	186.332	12.5711	62.3522
19.4765	14.0	8.5	0.25	8.25	158.5486	10.7019	64.7946
18.1079	13.0	6.0	0.25	8.25	165.9722	11.5107	60.514
22.5035	12.0	9.25	0.25	5.25	201.7744	9.2623	47.9179
21.9585	9.0	1.875	0.125	0.75	245.8552	9.4922	73.9896
27.2859	9.0	0.0	0.0	0.0	217.1488	7.6389	66.9085
24.0905	9.0	1.0	0.25	6.75	183.6524	8.6522	68.8959
21.9195	8.0	1.75	0.125	1.5	153.1297	9.5091	63.0089
18.8502	12.0	5.875	0.25	11.25	243.4898	11.0574	68.4493
11.982	8.0	11.125	0.5	9.75	224.1918	17.3957	56.2998
19.2904	10.0	8.625	0.25	6.75	141.6572	10.8051	64.07
15.4216	14.0	5.375	0.5	17.25	161.6927	13.5158	63.2877
1.5821	7.0	15.625	0.5	12.0	117.0492	131.7458	53.5394
25.0362	13.0	1.25	0.125	1.5	127.3387	8.3253	49.8996
19.3816	14.0	4.375	0.375	24.75	157.9285	10.7543	60.5459
7.6745	10.0	9.0	0.625	17.25	240.3919	27.1594	46.4087
12.1191	12.0	4.25	0.375	6.75	187.5592	17.1989	70.5255
18.1968	10.0	4.25	0.25	6.0	125.3846	11.4545	63.4476
16.3726	6.0	3.25	0.125	0.75	127.6664	12.7307	46.0535
26.5157	11.0	1.125	0.25	6.75	254.6762	7.8608	59.5851
29.9539	12.0	0.0	0.0	0.0	265.9379	6.9585	63.9424
14.5037	8.0	10.875	0.25	4.5	154.8223	14.3712	56.3724
16.0289	11.0	4.125	0.25	6.0	147.5662	13.0037	62.8976
24.6972	10.0	3.5	0.125	1.5	130.4212	8.4396	65.8536
14.6293	7.0	7.25	0.25	2.25	113.5016	14.2478	67.3615
21.2104	10.0	5.5	0.25	3.0	190.3559	9.827	70.6767
26.323	18.0	2.125	0.375	21.0	185.5275	7.9184	55.1827
19.4202	13.0	14.375	0.5	22.5	145.2308	10.7329	63.2957
10.0383	8.0	3.25	0.25	4.5	127.0903	20.764	59.0111
25.8319	9.0	3.625	0.125	5.25	166.141	8.0689	58.3118
23.5871	12.0	4.375	0.25	12.75	170.4263	8.8368	59.7608
20.0709	11.0	2.25	0.125	1.5	217.184	10.3849	56.8775
16.2426	15.0	4.75	0.25	13.5	166.3826	12.8326	52.297
17.6058	10.0	10.25	0.5	14.25	205.5526	11.839	62.1249
17.6137	11.0	2.75	0.125	3.0	177.8772	11.8337	66.0407
23.2795	10.0	0.0	0.0	0.0	116.9224	8.9536	66.4429
16.2452	9.0	15.75	0.5	7.5	140.9961	12.8306	58.2629
19.1841	14.0	7.75	0.5	7.5	162.5646	10.865	64.0112
21.6735	10.0	0.0	0.0	0.0	198.5607	9.617	53.5628
28.9622	7.0	2.0	0.125	1.5	255.2468	7.1968	73.4935
14.3103	10.0	7.5	0.25	7.5	148.8887	14.5654	61.1408
16.5053	9.0	0.0	0.0	0.0	152.2922	12.6284	66.7273
14.9387	6.0	0.625	0.125	0.75	128.7071	13.9527	67.6292
19.7579	12.0	12.75	0.5	15.0	179.6678	10.5495	62.3681
10.7787	11.0	6.625	0.5	17.25	135.3565	19.3377	61.5507
12.2166	11.0	19.0	0.625	19.5	164.9202	17.0616	59.8572
15.3854	10.0	0.875	0.125	0.75	165.5692	13.5476	65.358
13.1732	9.0	6.375	0.25	9.0	159.5312	15.8227	53.9437
17.9207	10.0	11.75	0.5	17.25	186.1044	11.631	54.5956
10.4662	11.0	3.375	0.25	3.75	199.0532	19.9151	58.2668
10.6132	12.0	8.125	0.375	21.0	222.9824	19.6392	68.2395
10.4316	11.0	13.25	0.625	15.75	199.5682	19.9811	52.8229
15.7487	17.0	8.625	0.625	11.25	177.4429	13.2351	56.7864
26.6921	11.0	0.125	0.125	1.5	145.49	7.8089	52.6551
12.1512	8.0	6.625	0.375	4.5	231.0746	17.1535	65.5116
17.6672	8.0	0.0	0.0	0.0	190.458	11.7979	65.2352
19.5188	11.0	0.25	0.25	9.75	200.7518	10.6787	46.3934
13.1691	8.0	8.75	0.375	8.25	216.9022	15.8276	60.1598
18.9808	9.0	5.875	0.25	5.25	109.0618	10.9814	60.832
21.6116	14.0	6.25	0.375	18.75	180.3176	9.6446	59.8364
14.3904	8.0	12.5	0.625	14.25	179.1482	14.4843	54.7297
17.8829	12.0	5.0	0.25	6.75	196.3725	11.6556	63.7593
15.0991	11.0	3.625	0.25	14.25	115.6872	13.8045	70.0481
12.9591	10.0	8.75	0.5	17.25	127.0127	16.0841	61.0843
22.1247	13.0	7.375	0.375	4.5	196.3725	9.4209	54.2659
16.6587	11.0	2.375	0.25	9.0	194.9956	12.5121	64.6185
12.5282	9.0	15.875	0.5	10.5	125.2977	16.6373	65.3699
20.127	9.0	7.875	0.375	9.0	234.326	10.356	60.6339
22.7472	13.0	0.875	0.25	12.75	82.3326	9.1631	70.3479
16.1348	11.0	3.125	0.25	7.5	161.8445	12.9184	64.8667
18.5465	13.0	8.625	0.25	9.75	148.1711	11.2385	65.6078
12.9966	12.0	8.75	0.375	18.0	75.1054	16.0377	63.4347
24.6401	9.0	3.25	0.125	1.5	196.2998	8.4592	64.8779
16.2988	10.0	3.875	0.375	4.5	165.5987	12.7884	69.2216
24.5915	10.0	2.25	0.125	4.5	229.0007	8.4759	55.0473
26.2796	6.0	5.5	0.125	1.5	352.7658	7.9314	62.8365
20.7571	9.0	0.75	0.125	1.5	159.1866	10.0416	71.6213
14.9925	13.0	2.75	0.25	15.75	176.3713	13.9026	65.7063
15.8114	10.0	16.375	0.625	14.25	141.6728	13.1826	50.5805
17.9295	15.0	8.5	0.5	7.5	174.9124	11.6253	65.6814
18.9549	11.0	0.0	0.0	0.0	101.2713	10.9964	60.4529
16.0092	11.0	17.0	0.625	17.25	208.3186	13.0197	60.2596
13.5196	14.0	11.25	0.5	10.5	185.8015	15.4173	58.5421
16.1601	14.0	3.75	0.25	12.0	129.3591	12.8981	54.2932
14.7812	13.0	12.375	0.375	15.75	184.7828	14.1014	58.4187
14.21	11.0	6.375	0.125	6.0	148.8152	14.6682	59.6799
16.4711	14.0	10.875	0.625	24.0	168.5951	12.6546	48.3267
8.4178	10.0	8.0	0.25	9.0	148.6355	24.7612	58.581
19.2633	11.0	4.625	0.25	3.75	125.8519	10.8203	70.3214
18.1182	14.0	4.0	0.25	10.5	182.1349	11.5042	62.3866
19.584	8.0	16.5	0.375	6.0	228.0147	10.6431	50.7997
18.2526	8.0	1.875	0.125	0.75	136.5393	11.4195	44.9148
16.7403	12.0	6.375	0.375	10.5	146.2274	12.4511	47.208
19.3991	11.0	4.625	0.25	9.75	150.2361	10.7446	53.1416
21.4731	10.0	6.125	0.375	4.5	231.1063	9.7068	63.1649
21.2853	9.0	0.375	0.125	2.25	143.8154	9.7924	64.0315
8.8942	11.0	10.375	0.5	12.0	127.4761	23.4349	48.2435
20.2633	12.0	3.375	0.25	2.25	228.9409	10.2863	54.0627
30.0151	12.0	0.0	0.0	0.0	215.6463	6.9443	51.0081
10.0987	9.0	14.875	0.625	21.75	178.8257	20.6398	57.8613
11.3391	14.0	11.125	0.375	14.25	192.6837	18.382	60.4828
21.7939	10.0	0.875	0.125	6.0	135.2002	9.5639	59.0455
19.3422	11.0	7.375	0.375	15.75	149.5652	10.7762	56.1971
17.0512	13.0	3.375	0.25	6.0	219.9264	12.2241	66.0883
16.0518	11.0	4.0	0.375	15.75	224.8662	12.9852	58.6825
18.731	7.0	2.375	0.25	3.75	226.1951	11.1278	70.4101
20.9752	10.0	3.625	0.25	3.75	184.0617	9.9372	70.6355
17.6378	15.0	3.125	0.25	12.75	89.292	11.8175	70.2526
18.0532	8.0	14.0	0.5	7.5	128.5841	11.5456	56.6622
21.6106	13.0	0.0	0.0	0.0	176.2522	9.645	67.6399
22.7068	18.0	6.75	0.25	20.25	188.4323	9.1794	58.1549
15.3398	10.0	18.5	0.5	12.75	145.5133	13.5879	53.283
14.1314	14.0	14.0	0.625	29.25	152.2306	14.7498	58.039
18.1767	7.0	2.5	0.25	6.75	66.9474	11.4672	66.9191
18.9574	11.0	4.25	0.5	18.0	224.7785	10.9949	65.5396
19.2795	15.0	10.625	0.5	17.25	172.3554	10.8112	66.4735
18.4897	13.0	0.5	0.125	2.25	141.8029	11.273	61.4301
18.922	10.0	12.5	0.5	16.5	169.0669	11.0155	60.2205
22.2376	10.0	1.75	0.125	0.75	217.8644	9.3731	65.8101
18.0616	12.0	2.625	0.25	9.75	131.1329	11.5402	59.564
15.7719	5.0	12.625	0.375	4.5	117.6886	13.2156	64.389
28.0637	12.0	5.125	0.25	6.75	228.4113	7.4272	66.672
14.8207	8.0	3.125	0.25	8.25	119.9639	14.0638	60.9185
10.845	10.0	11.875	0.375	11.25	219.1235	19.2195	70.1708
19.2614	13.0	4.5	0.25	3.75	140.8335	10.8214	59.7982
24.016	8.0	0.0	0.0	0.0	148.7089	8.679	73.5594
20.1284	7.0	4.375	0.25	5.25	140.986	10.3553	56.0771
18.3771	11.0	7.5	0.375	6.0	81.8202	11.3421	62.0975
8.539	5.0	2.25	0.125	3.0	174.7145	24.4098	54.6373
17.4558	7.0	6.5	0.25	6.0	93.2634	11.9407	58.2991
17.1253	19.0	7.25	0.375	16.5	181.7441	12.1712	56.0956
15.9118	24.0	3.875	0.25	15.0	102.5869	13.0994	50.6199
10.868	22.0	31.625	1.375	63.0	161.4577	19.1788	41.5297
13.8986	49.0	26.75	1.875	138.0	152.8082	14.9968	39.6195
12.8958	59.0	24.875	1.75	194.25	137.3729	16.163	32.9422
8.947	57.0	87.25	3.875	264.75	139.9234	23.2966	26.6015
12.2038	66.0	60.625	2.625	251.25	166.9005	17.0795	35.6325
17.3313	73.0	19.375	1.375	227.25	125.413	12.0265	38.4878
14.776	70.0	85.625	3.25	336.75	124.9994	14.1063	32.5634
15.8295	85.0	47.75	1.875	221.25	156.8878	13.1675	34.816
18.9502	86.0	36.25	2.25	273.75	166.6942	10.9991	30.7989
9.799	68.0	82.5	3.625	300.0	159.332	21.2711	27.0872
13.856	92.0	81.25	3.375	375.0	167.1997	15.0429	32.0516
16.9634	80.0	39.5	2.375	321.0	146.415	12.2873	28.2363
13.8407	74.0	67.25	3.25	305.25	133.419	15.0596	27.4012
14.4544	81.0	50.0	2.0	209.25	184.898	14.4202	28.8972
18.4367	97.0	32.25	2.0	373.5	153.8853	11.3054	29.3314
11.754	80.0	105.75	4.875	436.5	161.734	17.7331	26.9376
15.04	88.0	70.125	2.75	315.75	158.496	13.8587	35.1086
17.0995	76.0	22.25	1.0	166.5	142.0398	12.1895	32.6263
17.6705	79.0	58.375	2.25	282.0	153.9494	11.7957	33.8641
16.0484	82.0	46.25	1.875	233.25	167.6949	12.9879	39.9343
18.0841	85.0	22.5	1.375	226.5	128.9185	11.5259	28.799
9.4718	69.0	70.625	3.375	375.75	157.6522	22.0059	33.8321
16.5798	87.0	38.75	1.875	197.25	170.27	12.5716	32.9521
17.8715	85.0	38.875	2.0	302.25	132.1759	11.663	27.1692
11.9078	71.0	76.875	3.625	403.5	197.1109	17.5041	29.7953
14.9724	83.0	53.375	2.25	242.25	162.9898	13.9213	35.6296
21.2928	95.0	32.625	1.375	292.5	127.3622	9.789	29.9825
11.2003	73.0	70.25	3.0	366.75	152.0134	18.6098	33.6115
14.8263	94.0	67.5	3.0	334.5	165.0586	14.0585	30.5997
15.4084	82.0	31.625	2.625	302.25	132.3772	13.5274	28.3007
12.7458	78.0	87.875	4.0	463.5	149.6714	16.3532	31.1208
14.683	90.0	47.375	2.5	200.25	170.6907	14.1957	28.4359
16.5875	82.0	24.125	1.875	225.0	121.0444	12.5658	28.8337
13.4278	82.0	79.375	3.5	392.25	157.6816	15.5227	28.1949
15.7964	94.0	70.25	2.75	315.0	171.9858	13.1951	34.5849
18.8911	81.0	46.75	2.5	345.75	167.2892	11.0335	32.1265
12.1151	71.0	93.875	4.0	411.75	169.0028	17.2046	30.6659
13.1168	84.0	41.625	2.5	251.25	180.5123	15.8907	38.6468
17.5142	80.0	25.125	1.625	260.25	141.8286	11.9009	34.8525
13.6932	69.0	65.0	3.0	351.75	171.7669	15.2218	31.4577
16.9725	90.0	30.5	1.75	147.75	176.8246	12.2808	33.1234
19.6581	88.0	62.75	2.625	344.25	147.173	10.603	28.9373
11.7383	69.0	89.75	4.375	443.25	184.9528	17.7568	32.9674
14.7319	86.0	53.25	2.375	267.0	180.8785	14.1486	32.0321
16.6425	75.0	30.875	1.875	307.5	174.8283	12.5243	35.5077
12.7275	77.0	73.375	3.125	324.0	161.7119	16.3767	30.4526
17.3744	87.0	34.0	1.875	175.5	155.0089	11.9967	32.8665
17.5227	85.0	29.125	1.75	284.25	121.6578	11.8951	30.182
13.3508	79.0	96.0	4.25	450.75	156.7623	15.6122	30.0999
15.0819	82.0	75.375	2.625	309.0	170.5123	13.8202	36.2232
14.2085	76.0	38.625	2.625	324.0	140.5457	14.6697	27.9175
14.3309	66.0	66.125	3.125	389.25	150.3519	14.5445	35.9193
14.8575	84.0	62.75	2.25	294.75	143.9465	14.0289	37.7563
18.4899	82.0	31.125	1.5	215.25	145.986	11.2729	25.027
16.3716	69.0	71.375	3.25	346.5	147.7556	12.7315	32.6424
14.5185	96.0	104.125	3.5	432.75	181.678	14.3565	30.5189
17.4816	82.0	37.0	2.125	270.0	127.8497	11.9231	30.9052
13.9645	70.0	64.375	2.75	299.25	154.8097	14.9261	36.7694
15.6852	87.0	46.5	1.375	194.25	159.1399	13.2886	35.1008
19.2959	90.0	30.5	1.875	274.5	110.4092	10.802	24.8259
15.1151	71.0	78.25	3.125	333.75	136.3723	13.7899	29.4955
17.2955	78.0	41.875	1.25	162.0	142.8426	12.0514	35.1232
20.0004	84.0	33.625	1.875	338.25	166.6046	10.4215	34.346
14.296	76.0	74.125	3.875	357.75	188.6008	14.58	29.815
14.512	87.0	57.875	3.375	422.25	154.0144	14.3629	34.7561
15.3309	76.0	24.75	1.875	271.5	127.1469	13.5957	30.2119
12.6975	72.0	62.25	3.125	411.0	157.5299	16.4154	36.5724
15.2653	88.0	51.25	2.125	209.25	147.708	13.6542	31.4783
17.4139	81.0	34.25	2.5	295.5	169.822	11.9695	29.4109
12.5317	82.0	95.375	4.75	540.0	193.5843	16.6326	28.7088
14.0301	91.0	48.875	3.0	297.0	158.268	14.8563	34.3889
16.3335	78.0	34.5	2.125	291.0	124.9245	12.7612	29.6936
15.2528	83.0	62.375	2.5	284.25	159.8407	13.6654	31.8702
16.7704	95.0	50.875	2.0	234.75	164.8459	12.4287	30.5454
17.6814	78.0	41.625	2.5	295.5	151.1593	11.7884	27.0296
12.5104	76.0	77.875	3.75	355.5	154.6415	16.6609	31.2455
13.2661	77.0	64.75	2.625	253.5	187.0086	15.7119	35.6188
16.8397	77.0	28.875	2.25	305.25	149.9592	12.3776	34.7751
15.4306	78.0	61.0	3.0	322.5	160.1557	13.5079	32.9058
15.3455	81.0	38.25	1.875	198.0	156.0977	13.5828	38.5635
17.3342	89.0	32.375	1.75	286.5	150.8852	12.0245	28.4945
12.5293	87.0	103.125	4.625	443.25	182.5811	16.6358	28.1348
14.4829	87.0	76.25	2.875	336.0	153.1807	14.3918	32.5507
15.3951	82.0	30.625	1.5	290.25	125.1493	13.5391	31.1141
13.7355	70.0	68.0	2.875	323.25	146.1004	15.1749	32.8283
16.5651	88.0	66.875	1.75	223.5	152.0511	12.5828	31.4669
17.8788	86.0	31.0	1.625	294.0	123.1094	11.6582	28.1599
11.2425	69.0	88.125	3.25	321.0	130.1413	18.5399	31.1688
14.6408	95.0	62.75	2.375	298.5	172.0437	14.2366	30.4577
16.6118	71.0	23.75	1.75	213.75	134.8619	12.5474	29.1878
13.6619	73.0	75.75	3.875	429.0	163.0477	15.2567	31.3795
17.2618	98.0	41.25	1.875	222.75	146.1995	12.0749	37.0873
16.0489	81.0	25.125	1.625	284.25	126.2433	12.9875	32.9275
14.8621	74.0	73.875	3.375	327.0	149.2875	14.0246	30.3444
12.683	92.0	71.0	3.125	345.75	166.8934	16.4342	34.2354
15.4482	79.0	39.875	2.75	305.25	150.2052	13.4925	28.1364
13.5527	70.0	84.75	4.125	491.25	205.7933	15.3796	33.8431
17.6283	88.0	9.375	1.0	54.75	167.8391	11.8239	32.6683
16.3688	75.0	32.75	1.5	267.0	134.9496	12.7337	33.5012
14.122	81.0	96.0	3.75	392.25	152.0489	14.7596	31.1888
14.4689	90.0	58.75	2.75	257.25	182.9219	14.4057	32.6052
17.3266	65.0	28.625	1.5	153.0	131.0449	12.0298	27.4357
12.3356	75.0	75.875	3.75	355.5	146.0319	16.897	32.0919
15.5182	99.0	70.25	2.5	354.0	155.8889	13.4317	32.3654
16.0727	82.0	40.0	2.25	366.75	143.6897	12.9683	30.0228
11.7394	79.0	74.125	3.375	335.25	163.7524	17.7552	25.4831
12.2857	88.0	103.125	3.375	415.5	165.7739	16.9657	31.5601
13.8394	87.0	54.375	2.75	420.0	123.025	15.061	28.9472
17.9228	79.0	71.5	3.0	347.25	172.4532	11.6296	33.839
17.4154	83.0	51.25	2.0	231.75	207.1495	11.9684	35.0869
17.0567	90.0	25.875	1.25	238.5	133.4901	12.2201	28.9687
14.3551	73.0	64.0	3.0	285.0	156.4422	14.5199	30.7945
18.0156	90.0	70.375	2.375	320.25	178.6865	11.5697	34.3581
15.7092	84.0	58.5	2.375	312.75	140.2385	13.2683	28.2091
11.9039	62.0	70.875	3.625	349.5	173.9451	17.5098	34.0375
13.5465	83.0	47.5	2.375	224.25	175.0346	15.3866	31.5674
14.7633	81.0	36.875	2.0	306.75	131.8008	14.1185	28.3213
14.9711	75.0	68.5	3.0	334.5	149.1725	13.9225	31.2826
16.7968	92.0	39.5	1.5	172.5	164.5211	12.4092	30.7913
16.4728	91.0	33.875	2.25	384.75	151.4083	12.6533	31.5317
14.3363	75.0	76.125	3.375	300.75	176.3819	14.539	27.0225
14.4549	69.0	63.625	2.5	237.0	178.8749	14.4197	28.9893
17.6822	56.0	21.25	1.625	180.75	149.4403	11.7878	36.7935
14.4642	55.0	54.25	3.0	248.25	197.0559	14.4104	35.5794
18.0031	61.0	14.75	0.875	60.75	173.8337	11.5777	34.6196
16.6895	39.0	12.125	0.875	90.0	162.5095	12.489	43.8879
15.3384	50.0	44.125	1.875	128.25	168.8427	13.5891	35.3904
16.4325	40.0	13.625	0.75	51.0	185.2255	12.6843	52.0011
19.5739	42.0	9.5	0.5	36.75	167.3768	10.6486	38.4914
15.8267	40.0	54.5	1.875	145.5	159.8822	13.1698	45.8937
15.835	40.0	12.0	0.75	45.75	177.7186	13.1629	50.1162
19.5372	37.0	8.0	0.75	77.25	155.0049	10.6686	41.1418
12.8296	41.0	47.25	2.0	171.0	143.5909	16.2464	44.7851
13.3787	48.0	41.125	1.875	105.75	172.4608	15.5796	42.9314
19.6502	32.0	13.5	0.75	66.0	147.5317	10.6073	50.93
16.515	37.0	51.25	2.0	170.25	202.6322	12.621	46.6769
19.1895	50.0	20.0	1.25	70.5	209.4808	10.8619	41.3825
19.6638	48.0	8.875	0.5	67.5	142.233	10.5999	36.1749
11.9145	29.0	31.75	1.375	98.25	136.2598	17.4942	51.9826
13.168	40.0	6.125	0.5	21.0	134.5567	15.8289	47.718
16.9108	33.0	17.375	0.875	76.5	158.7332	12.3256	47.2711
17.814	44.0	36.375	1.625	113.25	186.4103	11.7006	37.1672
15.8927	34.0	9.75	0.75	33.75	184.1471	13.1151	50.8955
18.5006	34.0	7.125	0.875	63.0	154.4459	11.2664	43.4174
9.9528	36.0	53.625	1.75	116.25	152.0413	20.9424	46.3771
17.888	45.0	14.5	0.625	49.5	162.8148	11.6522	45.3737
18.7591	45.0	8.75	0.625	73.5	147.1925	11.1111	40.7975
9.987	30.0	49.625	2.0	146.25	167.5826	20.8706	49.1154
14.1127	40.0	14.0	0.875	42.0	127.0546	14.7693	36.531
14.7723	38.0	24.25	1.625	105.0	172.0684	14.1099	37.4466
17.5517	35.0	43.5	1.625	120.75	176.5702	11.8755	44.8172
17.3751	41.0	14.125	1.0	63.0	133.6866	11.9962	48.5347
19.9613	41.0	7.5	0.375	36.75	142.2477	10.442	31.5926
11.968	29.0	35.875	1.5	84.0	160.2038	17.416	49.2338
17.837	47.0	20.125	1.25	79.5	198.783	11.6855	41.0559
20.2683	43.0	12.5	0.75	58.5	156.6256	10.2838	43.2486
16.7152	33.0	41.375	1.5	108.75	190.4726	12.4698	51.0675
15.5766	39.0	11.0	1.0	36.0	136.0062	13.3813	47.4328
16.4027	48.0	10.625	0.75	102.75	122.8792	12.7074	40.3108
11.2296	36.0	39.0	1.875	132.75	161.7544	18.5612	42.3751
12.8207	48.0	19.5	1.375	97.5	163.5	16.2577	49.0945
16.1839	38.0	32.0	1.125	105.75	145.3751	12.8792	46.9872
14.432	33.0	28.625	1.125	78.75	140.4342	14.4426	43.5049
18.2478	43.0	13.625	0.875	52.5	217.2724	11.4225	40.473
23.4898	39.0	7.25	0.625	70.5	133.4236	8.8734	46.6766
15.9631	35.0	22.0	1.125	87.75	127.088	13.0573	46.3337
15.2846	34.0	13.375	0.875	56.25	157.7699	13.6369	53.5569
18.3339	44.0	16.125	0.875	111.0	124.6526	11.3688	43.8609
12.7111	36.0	47.375	2.0	134.25	186.5461	16.3979	45.8876
19.2889	47.0	13.125	1.125	46.5	168.4216	10.806	44.119
17.4145	32.0	9.875	1.0	81.75	192.6114	11.9691	46.7821
11.6829	30.0	28.625	1.375	78.0	187.6543	17.841	38.7109
15.3439	49.0	3.625	0.375	18.0	157.6727	13.5842	42.4256
17.6839	34.0	10.125	0.375	45.75	117.7279	11.7867	45.5539
13.7979	33.0	39.25	1.625	105.0	205.3722	15.1063	47.88
13.2727	37.0	20.0	1.0	50.25	134.7612	15.704	46.0764
19.1482	43.0	18.25	1.0	85.5	127.1734	10.8854	36.5901
14.8967	34.0	43.75	2.125	136.5	188.8732	13.992	46.8812
15.2386	55.0	17.25	0.75	39.0	165.2036	13.6781	42.4683
22.2946	37.0	12.25	0.625	70.5	171.5187	9.3491	42.2045
15.393	37.0	39.125	1.375	84.0	188.8233	13.5409	43.051
20.4244	42.0	21.0	1.125	73.5	155.2685	10.2052	42.836
21.7248	34.0	7.375	0.5	48.0	145.1212	9.5943	37.1532
17.2104	27.0	39.125	1.5	86.25	148.1538	12.111	42.1856
18.013	46.0	3.5	0.25	11.25	169.9705	11.5714	47.6476
19.4412	43.0	7.0	0.625	69.0	116.6324	10.7213	34.3205
13.6361	35.0	38.75	1.5	113.25	126.311	15.2855	51.8994
17.2712	46.0	28.625	1.25	69.0	203.0471	12.0684	42.9559
18.2104	36.0	9.625	0.75	76.5	165.8343	11.4459	41.1528
16.073	36.0	46.375	1.875	129.75	182.668	12.968	40.6334
18.3941	42.0	13.625	0.875	57.0	145.7468	11.3316	50.5066
19.8674	44.0	8.875	0.375	55.5	152.8349	10.4913	42.9836
14.8801	32.0	39.125	1.375	104.25	192.9235	14.0076	47.005
16.4994	41.0	12.25	1.0	51.75	165.4033	12.6329	42.201
21.2963	45.0	19.75	1.125	96.0	161.4642	9.7874	37.3073
13.3942	30.0	37.0	1.5	62.25	164.9381	15.5616	43.885
15.5455	36.0	21.5	1.25	48.75	202.6215	13.4081	46.1011
16.2967	40.0	9.375	0.875	69.75	164.9331	12.79	33.9366
15.282	33.0	35.125	1.375	101.25	157.6727	13.6393	47.3496
18.2355	44.0	3.875	0.625	41.25	175.1824	11.4302	48.3228
16.291	34.0	8.0	0.5	56.25	149.1319	12.7945	43.1833
10.9968	36.0	58.375	2.0	129.0	182.6813	18.9542	45.3133
19.8574	45.0	12.25	1.125	63.75	199.2409	10.4966	46.4473
21.4767	41.0	14.75	0.875	99.0	182.6574	9.7052	45.9466
11.8903	36.0	47.125	1.75	141.0	179.9656	17.5298	45.9663
14.1365	40.0	27.625	1.25	55.5	149.7239	14.7445	36.0055
19.9497	40.0	11.75	0.5	71.25	137.8724	10.448	45.7669
17.8793	39.0	33.125	1.625	103.5	167.4532	11.6579	40.2628
20.2344	50.0	18.25	1.0	63.0	163.3573	10.301	42.056
20.9405	38.0	9.625	0.75	71.25	131.5916	9.9537	36.3133
16.3072	31.0	38.75	1.5	90.75	185.8511	12.7818	46.3569
15.8506	35.0	10.0	0.625	36.0	177.6971	13.15	39.7493
19.6705	41.0	14.125	0.75	82.5	115.7082	10.5963	40.6114
13.8708	33.0	44.625	1.5	97.5	154.3669	15.0269	51.212
19.8399	45.0	10.0	0.75	38.25	163.5308	10.5059	40.8412
14.1532	40.0	14.125	1.125	115.5	155.2315	14.7271	47.5852
12.6196	39.0	35.375	1.75	126.0	125.6218	16.5168	39.5834
13.9868	33.0	9.5	0.875	44.25	179.0159	14.9023	40.8139
19.0544	34.0	13.0	0.75	74.25	140.4497	10.9389	47.0901
17.6376	38.0	32.625	1.25	87.0	143.8167	11.8177	40.3233
17.3976	41.0	15.5	1.0	38.25	152.6719	11.9807	41.0706
15.7665	49.0	18.875	1.0	109.5	180.8129	13.2201	39.5609
12.8679	37.0	68.75	2.5	182.25	182.187	16.1981	45.3291
13.6407	42.0	19.125	1.25	71.25	170.4558	15.2804	45.8303
18.4284	41.0	14.375	0.75	95.25	158.9144	11.3105	45.0846
14.3986	40.0	44.0	1.625	164.25	146.025	14.4761	51.9735
16.8817	48.0	22.25	1.25	95.25	138.5868	12.3468	43.3568
17.9634	41.0	17.5	0.75	96.0	132.1386	11.6033	41.2381
13.7538	29.0	35.0	1.5	86.25	192.6763	15.1547	59.8508
17.01	48.0	18.5	0.875	33.0	156.2291	12.2537	41.4996
17.1749	37.0	8.0	0.625	64.5	128.4342	12.136	40.8499
10.7508	34.0	40.75	1.625	141.75	209.2972	19.3879	50.8376
17.2148	38.0	15.625	0.75	50.25	169.4255	12.1079	47.7705
19.0223	33.0	5.875	0.5	45.75	124.1866	10.9574	37.5661
13.2413	40.0	38.75	1.375	117.75	138.7437	15.7413	42.2666
19.3345	51.0	15.5	1.125	44.25	169.1372	10.7805	38.4754
14.2833	37.0	13.125	0.875	69.75	144.9265	14.5929	40.483
12.664	36.0	32.375	1.625	92.25	149.0421	16.4589	35.3602
16.0964	39.0	14.0	1.125	83.25	189.2343	12.9492	41.4658
15.2482	41.0	14.75	1.125	99.0	127.4404	13.6695	39.4244
16.3599	36.0	46.875	1.5	97.5	169.8455	12.7406	38.5831
15.5094	31.0	17.25	0.875	57.75	183.2881	13.4393	52.0438
14.5777	37.0	19.5	1.375	134.25	131.623	14.2982	47.7401
16.005	40.0	46.125	2.125	173.25	170.1691	13.0231	41.3084
19.4086	44.0	9.375	0.75	35.25	236.3575	10.7393	43.9942
19.0773	37.0	7.5	0.375	48.75	144.9066	10.9258	45.4613
13.469	35.0	42.25	1.625	122.25	116.205	15.4752	43.6235
16.2277	48.0	8.625	0.75	27.75	144.9614	12.8444	40.575
21.0814	43.0	7.875	0.625	73.5	157.9966	9.8872	37.2297
14.6608	37.0	58.625	2.0	151.5	201.0449	14.2172	46.9571
20.9226	36.0	14.875	0.625	32.25	205.1641	9.9622	45.6793
17.9955	35.0	10.75	0.75	82.5	208.0326	11.5826	49.1208
9.6993	35.0	35.125	1.875	181.5	188.7549	21.4897	50.7645
18.6625	48.0	13.625	0.875	64.5	154.3431	11.1687	47.4578
16.0256	40.0	9.75	0.625	78.75	105.9456	13.0064	39.3756
14.7266	38.0	47.875	2.125	160.5	173.7835	14.1536	41.542
16.8941	42.0	13.625	1.25	57.75	188.478	12.3377	43.1828
19.2933	40.0	9.625	0.875	72.0	145.5337	10.8035	35.4968
13.1076	32.0	48.625	2.0	120.75	173.4188	15.9018	42.96
15.5315	44.0	16.75	1.375	70.5	165.1831	13.4202	42.3257
18.5842	37.0	10.875	0.625	60.0	138.3901	11.2157	39.9978
15.7504	31.0	29.25	1.125	76.5	155.8848	13.2336	51.8451
17.6811	39.0	22.625	1.25	66.75	179.5934	11.7886	43.0046
14.8656	36.0	12.125	0.875	73.5	141.0269	14.0213	50.5233
13.3063	36.0	38.375	1.625	85.5	171.3626	15.6644	45.3072
20.5126	46.0	8.625	1.0	37.5	212.6201	10.1613	46.2894
19.9883	49.0	11.25	0.75	91.5	166.2816	10.4279	43.3773
15.776	33.0	34.5	1.5	89.25	197.3025	13.2122	38.6481
12.2332	37.0	19.0	1.125	66.75	164.0386	17.0385	41.0787
15.8485	38.0	20.0	1.5	143.25	145.7723	13.1517	47.6943
14.082	37.0	55.625	2.125	142.5	195.0316	14.8015	45.2019
18.6072	40.0	17.375	1.0	66.75	161.6135	11.2019	48.9003
21.2957	39.0	4.25	0.25	27.75	126.8391	9.7877	36.5328
15.5647	37.0	47.25	1.625	149.25	184.9553	13.3915	52.4934
20.5687	45.0	8.625	0.375	28.5	155.4949	10.1336	45.3937
15.0718	35.0	10.0	0.625	78.0	114.3536	13.8295	44.8911
15.7841	28.0	35.375	1.625	99.0	175.544	13.2054	46.607
18.1189	44.0	10.125	0.875	36.75	190.5087	11.5037	42.9901
17.4234	33.0	15.5	1.125	121.5	149.7157	11.9629	47.3512
17.4434	38.0	40.875	1.625	129.0	187.9303	11.9492	48.8498
19.5682	49.0	18.5	0.875	76.5	133.4103	10.6517	43.5193
16.3186	38.0	9.125	0.5	62.25	100.8713	12.7729	41.897
18.213	31.0	30.375	1.25	73.5	174.1609	11.4443	39.1347
13.7884	43.0	18.75	1.25	67.5	176.7629	15.1167	44.2901
16.899	38.0	13.125	0.75	51.0	147.2548	12.3342	36.269
12.6788	37.0	40.25	1.875	130.5	201.9158	16.4397	43.6442
16.5268	40.0	23.0	1.125	82.5	212.2592	12.6119	50.5517
20.9256	36.0	6.0	0.625	71.25	109.3036	9.9608	44.2543
13.6304	38.0	44.0	1.5	108.0	151.003	15.2919	40.9745
19.4499	39.0	5.125	0.625	30.75	178.4328	10.7165	43.5035
20.0575	38.0	21.75	1.125	127.5	145.5603	10.3919	50.8699
13.4372	31.0	27.75	1.625	96.0	197.8022	15.5118	43.1443
16.0058	34.0	6.75	0.75	33.0	175.8066	13.0225	42.0146
14.2879	38.0	11.125	1.0	96.0	193.5996	14.5882	47.456
15.4117	40.0	30.75	1.375	84.0	199.0575	13.5245	42.2946
18.5786	47.0	9.625	1.0	60.0	150.1233	11.2191	43.9043
19.6399	42.0	11.5	0.875	90.0	165.9135	10.6128	44.9619
12.4288	37.0	54.5	2.125	163.5	196.6033	16.7703	50.5862
16.4646	30.0	19.875	1.0	41.25	162.133	12.6596	42.7169
16.0952	40.0	13.875	0.75	108.0	167.1093	12.9501	48.3522
16.5464	47.0	42.25	1.75	175.5	146.7274	12.597	47.452
12.7151	44.0	18.875	1.5	93.0	133.0698	16.3927	37.9945
20.2415	36.0	5.75	0.375	36.75	152.9456	10.2974	39.1208
10.9149	33.0	31.875	1.625	108.75	174.3095	19.0964	44.7464
19.3364	44.0	15.5	1.0	43.5	184.5758	10.7794	43.3873
22.265	38.0	11.25	0.75	75.0	178.5201	9.3616	40.0483
16.9937	37.0	37.0	1.75	116.25	158.4332	12.2654	38.2825
18.6091	33.0	6.375	0.625	20.25	174.9764	11.2007	46.8395
19.2175	40.0	13.125	0.875	109.5	120.0842	10.8461	46.6987
19.2224	38.0	34.5	1.375	93.0	153.9955	10.8433	39.8217
17.0836	37.0	9.75	0.875	54.75	147.7834	12.2009	47.8686
19.3622	40.0	15.0	1.0	93.0	142.9059	10.7651	39.5068
11.472	40.0	49.125	2.125	119.25	212.1535	18.169	41.6727
15.3573	43.0	26.0	1.625	75.0	158.9499	13.5724	32.4446
15.4444	41.0	18.375	1.125	96.75	150.3554	13.4958	36.5258
18.0203	37.0	26.625	0.875	57.0	132.5599	11.5667	42.076
17.0361	37.0	10.125	0.625	39.75	172.8914	12.2349	43.9532
16.5954	42.0	20.25	1.125	96.0	132.2876	12.5598	40.4976
17.6944	39.0	40.125	1.75	154.5	180.3907	11.7797	44.3066
18.2716	44.0	15.625	1.0	59.25	190.3228	11.4076	49.7212
20.3774	35.0	12.5	0.625	47.25	157.5883	10.2287	33.6959
10.1789	28.0	44.125	1.625	83.25	188.9689	20.4772	54.3769
14.6763	41.0	20.125	1.125	72.0	155.9529	14.2022	42.9848
18.4517	46.0	8.875	0.625	80.25	125.7172	11.2963	36.9352
14.2669	39.0	53.75	2.125	164.25	140.7474	14.6097	45.661
17.9136	44.0	15.0	0.75	41.25	189.3185	11.6356	41.5598
17.3357	39.0	11.5	0.875	85.5	163.6257	12.0235	40.6978
13.0995	43.0	48.5	2.125	141.75	161.9796	15.9117	38.5248
15.9668	41.0	13.0	1.0	60.0	196.1344	13.0543	44.1569
18.9089	39.0	4.5	0.5	52.5	128.6503	11.0231	43.7054
14.287	32.0	28.5	1.25	82.5	166.3166	14.5891	45.0918
14.5798	38.0	14.0	1.25	60.75	183.1559	14.2962	49.8248
15.8892	49.0	19.625	1.375	87.75	162.1505	13.118	32.9215
14.0905	29.0	34.375	1.625	98.25	204.0848	14.7926	43.5516
17.7386	42.0	13.875	0.75	38.25	148.0793	11.7504	43.7091
19.1996	36.0	12.375	0.75	70.5	168.2974	10.8562	40.3811
14.705	35.0	51.625	2.0	165.0	181.9631	14.1744	50.3569
17.8271	42.0	4.0	0.625	31.5	161.4375	11.692	47.4327
19.5707	37.0	18.0	0.875	74.25	159.2296	10.6504	44.6527
12.6242	37.0	42.75	1.875	138.0	144.4415	16.5108	46.7895
16.8805	37.0	15.125	1.25	49.5	181.6174	12.3477	40.8831
14.333	46.0	12.625	0.875	87.0	144.4343	14.5423	39.2302
15.8866	39.0	35.375	1.375	110.25	139.6377	13.1202	42.0259
16.6445	37.0	9.75	0.5	32.25	162.5074	12.5228	42.7251
18.5078	41.0	11.875	0.5	54.75	142.8055	11.262	34.8683
14.8829	42.0	50.25	2.125	207.75	147.3246	14.005	47.7756
16.8149	38.0	9.25	0.75	27.75	180.9624	12.3959	52.412
18.8056	38.0	8.25	0.5	48.75	153.8394	11.0837	36.5657
10.0737	36.0	47.625	2.125	153.0	176.8293	20.691	43.3357
19.5709	41.0	10.875	0.75	40.5	183.5892	10.6503	51.6809
16.8154	40.0	10.5	0.75	98.25	163.5149	12.3955	43.6654
14.4076	33.0	32.125	1.375	111.75	161.2812	14.467	50.7983
13.2252	43.0	21.875	1.125	66.0	170.5698	15.7604	42.0807
16.2798	39.0	11.0	1.0	88.5	148.9853	12.8033	44.5632
13.289	38.0	52.0	2.125	159.75	169.9262	15.6848	47.3197
15.2717	40.0	14.375	1.25	75.0	200.2282	13.6485	45.632
16.2476	33.0	9.5	0.75	57.0	94.7692	12.8287	40.9654
17.3109	33.0	26.5	1.125	72.75	171.9158	12.0407	45.5218
18.7715	41.0	17.125	1.125	60.75	171.3372	11.1038	47.4153
21.587	43.0	21.875	1.125	114.75	165.6178	9.6556	46.4482
12.1287	38.0	43.5	2.0	117.75	201.7809	17.1853	40.7504
15.5125	43.0	12.25	1.125	72.0	179.6034	13.4366	45.6881
18.0007	40.0	11.125	0.875	85.5	170.3601	11.5793	44.3141
11.2611	40.0	30.75	1.375	119.25	143.2441	18.5093	45.8974
14.9409	39.0	7.125	0.625	27.75	189.0029	13.9506	42.0699
18.8056	40.0	9.875	0.875	96.0	132.2775	11.0837	41.3451
13.5296	37.0	50.5	2.125	140.25	179.9689	15.4059	43.3338
14.1967	37.0	24.0	1.5	92.25	170.4597	14.6819	49.2368
15.4259	39.0	13.625	1.0	120.0	152.278	13.512	48.5471
15.5276	31.0	34.0	1.25	83.25	177.8502	13.4235	47.2108
15.1497	41.0	13.625	0.75	53.25	181.0577	13.7584	49.4842
15.0984	42.0	10.5	0.5	75.0	136.8129	13.8051	46.6989
9.9442	42.0	38.25	2.0	164.25	156.9694	20.9605	41.2197
19.0889	44.0	8.0	0.75	33.0	175.4962	10.9192	46.3626
15.7675	41.0	16.625	0.875	91.5	154.854	13.2193	36.855
13.9235	32.0	51.5	2.125	111.75	187.0322	14.97	41.1804
18.1604	35.0	16.375	0.75	39.0	156.637	11.4774	43.07
16.9525	46.0	9.125	0.75	108.0	167.9892	12.2952	40.398
17.8269	34.0	28.5	1.25	95.25	192.3895	11.6922	38.9398
21.6916	44.0	16.0	0.875	57.0	171.5137	9.609	42.0941
18.9565	33.0	7.75	0.5	39.75	121.1784	10.9954	45.1752
17.401	36.0	42.25	1.5	114.0	185.0956	11.9783	51.1573
16.9992	36.0	4.75	0.625	19.5	197.7026	12.2615	40.5473
19.7029	40.0	11.125	0.5	70.5	132.6291	10.5789	43.578
17.9097	31.0	33.125	1.125	61.5	164.5788	11.6381	44.3117
16.0922	36.0	13.75	1.0	42.0	177.2612	12.9526	41.1749
18.5314	45.0	19.25	1.25	84.0	158.5875	11.2477	35.2094
15.2848	34.0	38.0	1.5	84.75	207.9188	13.6368	44.6863
15.6227	36.0	9.75	1.0	49.5	157.8586	13.3418	47.5001
12.7079	32.0	8.125	0.625	57.0	129.6637	16.402	48.686
16.8537	40.0	34.0	1.375	108.75	179.5161	12.3673	46.3724
20.4751	45.0	4.875	0.625	33.75	144.4067	10.1799	42.1827
18.21	39.0	16.25	0.875	68.25	130.2526	11.4462	45.9095
13.317	31.0	46.75	1.875	117.0	175.0397	15.6518	52.8517
20.2715	41.0	22.0	1.5	105.0	190.2691	10.2822	48.6252
20.3402	35.0	3.625	0.625	57.0	132.0707	10.2474	46.0169
16.8588	36.0	33.5	1.5	124.5	186.1628	12.3636	47.6411
16.952	47.0	16.125	1.0	66.0	183.3371	12.2956	47.5349
15.1994	41.0	11.625	0.875	112.5	170.4208	13.7134	44.3295
11.2903	38.0	56.0	2.375	201.75	163.6993	18.4614	45.8709
14.6784	41.0	11.5	0.875	45.0	163.5452	14.2001	42.3256
22.2806	35.0	9.0	0.5	42.75	176.5995	9.355	35.6634
12.8089	38.0	48.125	1.75	123.0	191.4786	16.2727	45.3775
18.3012	41.0	16.625	1.0	59.25	196.1505	11.3891	47.2404
19.7347	42.0	13.0	0.625	85.5	119.8949	10.5619	43.6853
12.523	30.0	33.75	1.5	114.0	174.8379	16.6442	49.5448
13.7367	41.0	13.375	1.125	57.75	152.9581	15.1736	47.4179
17.7778	42.0	13.875	1.0	81.75	131.7237	11.7245	38.855
15.039	38.0	43.75	2.125	160.5	155.3939	13.8596	43.2078
16.6046	45.0	7.875	1.125	69.75	201.9973	12.5529	42.024
19.807	42.0	8.5	0.625	68.25	152.6723	10.5233	38.8846
13.7431	33.0	41.75	1.625	124.5	168.5518	15.1665	50.8788
20.7971	38.0	14.125	0.75	38.25	146.4647	10.0223	39.8007
18.4742	33.0	17.375	1.125	92.25	127.0001	11.2825	50.5419
16.1191	31.0	37.625	1.5	96.75	148.9094	12.9309	48.1503
17.7127	46.0	17.625	0.875	56.25	193.4164	11.7675	47.495
22.0677	50.0	12.125	0.875	115.5	147.4924	9.4453	37.7327
9.3253	36.0	44.625	1.75	141.0	144.8063	22.3516	46.3872
15.5999	43.0	12.375	0.75	45.0	158.0413	13.3613	40.5038
19.2541	39.0	9.875	0.625	69.75	147.9605	10.8255	43.0124
16.6177	32.0	48.0	1.75	102.0	167.4714	12.543	40.2918
19.5808	41.0	10.0	0.75	30.75	224.426	10.6449	43.5607
20.072	38.0	9.25	0.5	55.5	160.171	10.3844	46.7115
17.2028	37.0	34.5	1.875	142.5	229.367	12.1163	43.6267
18.4128	40.0	16.0	0.875	48.0	178.0678	11.3201	49.6033
21.5342	37.0	6.25	0.5	64.5	137.3387	9.6793	46.5896
17.4299	37.0	27.125	1.25	116.25	147.4264	11.9585	49.6404
13.4524	39.0	10.875	1.25	53.25	195.3756	15.4943	44.9653
21.2014	46.0	15.125	1.0	81.75	166.298	9.8312	39.3798
11.7929	36.0	44.625	2.0	135.75	168.5548	17.6746	43.4543
13.779	32.0	13.375	1.25	57.75	185.9	15.127	44.8473
16.9898	44.0	15.5	1.125	101.25	145.9869	12.2682	40.4232
17.213	32.0	22.875	1.0	44.25	196.9913	12.1092	36.0252
17.8586	39.0	14.5	0.75	47.25	177.6683	11.6714	45.4427
19.3363	52.0	24.5	1.25	138.0	163.003	10.7795	37.3144
15.8535	38.0	58.0	2.25	161.25	172.8246	13.1476	45.4654
17.5652	38.0	9.0	0.875	42.75	197.3117	11.8664	41.4229
18.3976	32.0	4.75	0.5	57.75	158.2594	11.3295	45.8483
17.2424	36.0	39.625	1.625	111.0	165.4938	12.0885	44.838
16.451	42.0	14.375	0.875	42.75	173.6288	12.6701	37.9475
16.5173	39.0	15.875	0.75	66.75	92.6638	12.6192	36.5502
17.4064	34.0	52.0	1.625	94.5	181.05	11.9746	43.2061
17.4949	52.0	32.125	1.5	90.75	198.5546	11.914	38.079
18.8107	37.0	13.0	0.625	65.25	154.5378	11.0807	39.6607
15.7867	36.0	23.25	1.125	74.25	214.3416	13.2032	42.5962
20.1363	39.0	9.75	0.5	28.5	143.3182	10.3512	49.5354
14.6705	33.0	14.75	0.875	90.75	133.8442	14.2078	47.5184
9.3618	32.0	42.75	2.25	117.0	138.7809	22.2644	41.3919
17.9582	48.0	23.25	1.375	65.25	177.1173	11.6067	36.7796
16.7588	37.0	9.5	0.625	57.0	136.6145	12.4374	42.9309
18.3676	31.0	27.625	1.125	55.5	205.0872	11.348	39.472
19.9936	41.0	6.5	0.625	36.75	190.9544	10.4251	43.4675
13.7725	45.0	16.5	0.75	84.75	148.0259	15.1341	37.4429
10.5247	31.0	33.75	1.625	130.5	157.6831	19.8044	49.9234
13.5602	36.0	15.625	1.0	64.5	155.3363	15.3711	47.0393
18.5597	46.0	14.125	1.125	120.75	132.7091	11.2305	46.9159
13.643	35.0	39.75	1.75	96.0	159.4054	15.2778	42.3835
17.233	43.0	17.75	1.25	69.0	201.6806	12.0951	41.2725
17.9837	35.0	10.375	0.625	60.0	116.8132	11.5902	43.3185
16.7047	36.0	30.0	1.25	97.5	153.0488	12.4776	44.1531
19.4662	38.0	19.5	0.875	51.75	197.3573	10.7075	51.4972
22.1304	46.0	17.875	0.875	86.25	139.5864	9.4185	41.9335
12.2251	28.0	47.5	1.75	111.75	153.2812	17.0498	56.9372
20.1285	42.0	17.75	1.0	51.75	170.6546	10.3552	40.8485
18.5701	48.0	8.875	0.625	107.25	115.3558	11.2242	46.6608
15.3593	35.0	43.5	1.75	135.0	185.6986	13.5706	52.7679
16.8603	44.0	19.875	1.25	86.25	166.8671	12.3625	46.0693
17.437	46.0	26.375	1.0	88.5	148.2736	11.9536	35.5454
10.3912	29.0	56.625	2.0	133.5	178.9046	20.0588	51.1067
18.9564	44.0	14.125	0.75	45.75	245.4893	10.9955	46.9994
19.7281	37.0	8.25	0.75	71.25	140.2879	10.5654	45.9964
12.587	34.0	34.875	1.375	96.0	133.3554	16.5596	49.0828
16.7171	41.0	11.75	0.75	57.75	161.2468	12.4684	53.2264
16.9191	43.0	11.0	1.0	130.5	149.4444	12.3195	50.0773
10.9605	34.0	45.125	2.0	134.25	144.1889	19.0169	39.7976
13.0493	44.0	24.75	1.5	84.0	163.9552	15.9729	40.9707
16.6387	34.0	20.75	1.375	84.0	151.1971	12.5271	37.8496
13.4155	30.0	37.25	1.625	98.25	191.9677	15.5369	53.9095
21.0846	41.0	10.5	0.625	34.5	171.298	9.8857	38.2568
21.0628	42.0	9.0	0.5	51.0	143.7285	9.8959	35.6686
17.3559	39.0	20.75	1.0	61.5	184.9961	12.0095	41.7714
15.3693	43.0	33.0	1.25	100.5	177.3048	13.5618	46.6381
17.0209	41.0	15.5	1.125	110.25	146.2475	12.2458	41.1893
14.7445	33.0	37.625	1.625	97.5	143.1753	14.1365	47.0293
14.5179	45.0	20.125	1.125	58.5	172.3175	14.3571	44.9364
19.182	34.0	2.625	0.125	12.75	102.1512	10.8662	41.9273
17.3028	39.0	30.0	1.125	82.5	151.4977	12.0463	44.8996
18.3542	44.0	13.125	0.875	46.5	169.6297	11.3563	44.5174
18.8596	46.0	15.75	0.625	66.0	130.2125	11.0519	33.6537
13.9512	39.0	32.75	1.5	136.5	128.92	14.9403	48.53
16.526	34.0	14.75	0.75	30.0	163.6354	12.6126	42.9307
18.859	38.0	13.25	0.875	99.75	130.3451	11.0523	45.7004
17.9309	38.0	28.75	1.375	83.25	172.5383	11.6244	43.4601
16.0623	41.0	20.125	1.125	74.25	183.4448	12.9767	45.5898
16.5244	40.0	13.75	0.875	103.5	164.0628	12.6138	47.3357
18.1342	38.0	48.125	2.125	171.75	194.3925	11.494	43.1967
17.8231	44.0	9.375	0.75	38.25	181.8396	11.6947	44.6264
17.31	34.0	7.25	0.5	48.0	126.1417	12.0413	41.5334
16.8738	33.0	37.25	1.25	98.25	115.3643	12.3526	53.7665
20.3158	40.0	3.75	0.5	21.75	181.292	10.2598	45.087
16.3863	34.0	7.75	0.75	91.5	145.4662	12.7201	53.9515
12.2766	37.0	53.25	2.125	137.25	165.2817	16.9782	39.6526
12.2282	44.0	18.375	1.25	63.75	158.9769	17.0454	38.2944
15.5463	38.0	16.875	1.125	102.75	171.4474	13.4074	46.8553
14.6115	35.0	37.375	1.375	95.25	155.7522	14.2651	46.6288
13.9779	40.0	1.875	0.375	18.75	133.5446	14.9118	50.077
16.4578	43.0	10.75	0.375	48.75	124.9147	12.6648	38.0864
18.875	33.0	38.75	1.375	106.5	199.5533	11.0429	48.4344
14.9597	40.0	22.25	1.125	91.5	165.2659	13.9331	48.1361
15.8069	36.0	6.25	0.5	39.0	148.0471	13.1863	39.0767
17.6575	34.0	33.625	1.375	99.0	186.4143	11.8043	50.0271
18.7402	41.0	15.875	1.0	48.75	169.6925	11.1224	45.1487
19.4107	45.0	4.0	0.375	42.0	119.9032	10.7382	45.4081
10.344	37.0	34.25	1.25	91.5	186.327	20.1503	46.409
19.8964	44.0	15.625	1.0	58.5	194.7393	10.476	41.2469
21.7547	40.0	7.625	0.375	39.0	163.2674	9.5812	38.7443
16.2032	30.0	33.375	1.25	80.25	225.7505	12.8638	49.5945
15.8051	38.0	16.125	1.0	57.0	207.9106	13.1878	47.5547
18.3949	38.0	10.875	0.625	71.25	118.424	11.3311	38.7966
13.1889	36.0	47.625	1.875	144.0	162.1665	15.8038	45.644
18.6288	45.0	10.625	0.875	45.75	158.901	11.1889	46.016
16.8907	35.0	16.625	1.25	105.75	143.3829	12.3402	42.0111
12.6711	43.0	39.25	1.875	161.25	168.7409	16.4496	45.2535
14.1492	41.0	23.375	1.625	72.0	179.4954	14.7312	42.1889
14.2395	33.0	7.625	0.75	57.75	157.4312	14.6378	39.0497
20.3485	31.0	30.0	1.0	69.0	154.7042	10.2433	46.2589
18.9598	45.0	12.0	0.875	71.25	163.0902	10.9935	47.1638
15.7676	35.0	8.5	0.75	75.75	120.3668	13.2192	42.7335
12.8902	36.0	59.0	2.0	159.0	153.0948	16.17	45.354
14.3707	42.0	19.125	1.375	91.5	175.0475	14.5042	45.7508
17.6198	44.0	22.75	1.125	120.0	151.9601	11.8296	44.5112
13.8523	34.0	39.25	1.75	125.25	174.4699	15.047	46.7293
16.0698	46.0	12.625	0.75	42.0	158.3456	12.9706	48.6766
17.9428	43.0	10.625	0.625	69.75	148.5611	11.6166	37.7857
10.7438	36.0	43.25	1.75	174.75	153.9769	19.4005	48.6855
15.5845	42.0	14.375	0.625	42.0	179.2704	13.3745	52.3023
19.2574	33.0	9.625	0.375	35.25	145.3474	10.8236	36.2827
12.3258	34.0	48.375	1.75	130.5	168.0913	16.9105	53.699
13.7758	44.0	18.625	1.0	56.25	175.323	15.1305	41.1117
20.3114	43.0	13.75	0.625	69.75	138.2655	10.262	39.8062
14.0651	34.0	28.625	1.25	95.25	139.6309	14.8193	49.6303
14.8084	44.0	14.875	1.0	45.0	179.1466	14.0755	49.1172
11.1579	41.0	20.0	1.25	125.25	154.2835	18.6805	41.3567
15.6016	35.0	36.5	1.625	117.75	180.8378	13.3599	46.1061
16.2572	32.0	13.625	1.125	46.5	148.7548	12.8211	36.1627
19.0423	40.0	11.875	1.0	111.75	141.5673	10.9459	45.444
17.2137	40.0	34.25	1.625	116.25	165.8779	12.1087	40.0082
17.3613	38.0	9.75	0.75	45.0	179.1616	12.0057	51.5641
17.666	39.0	16.875	0.875	79.5	182.7141	11.7987	43.2138
8.9966	36.0	58.875	2.5	186.0	174.3869	23.1682	44.4614
13.9323	42.0	27.25	1.125	78.0	172.7082	14.9606	48.7866
20.9972	42.0	5.625	0.5	46.5	156.8661	9.9268	47.1632
11.7602	40.0	38.5	1.25	96.75	141.002	17.7238	46.0077
17.1418	48.0	16.75	1.0	75.75	151.3388	12.1595	44.9911
17.9179	40.0	8.375	0.625	73.5	123.8162	11.6328	41.8576
13.3889	35.0	52.75	2.0	122.25	143.1314	15.5678	41.5118
18.9671	36.0	18.625	1.0	56.25	164.4189	10.9893	41.1016
18.616	35.0	10.375	0.5	67.5	130.478	11.1966	48.449
17.7191	33.0	30.375	1.25	94.5	174.0245	11.7633	49.414
18.9494	43.0	6.875	0.625	31.5	131.3148	10.9996	47.4548
18.6849	46.0	14.375	0.625	99.0	158.9684	11.1553	44.1863
19.0634	39.0	34.5	1.25	84.0	184.1187	10.9338	46.0279
16.2403	36.0	14.625	0.875	64.5	150.8566	12.8344	58.1408
22.1508	34.0	12.5	0.75	64.5	172.8385	9.4098	37.2253
11.5259	39.0	38.25	1.875	126.0	154.2534	18.0841	39.2652
16.7355	39.0	15.375	1.0	48.75	180.1303	12.4547	52.7492
16.3634	37.0	11.875	0.875	96.75	136.1622	12.7379	48.9852
8.1959	42.0	60.375	2.5	198.75	200.3748	25.4316	39.8905
10.836	34.0	8.875	1.0	54.75	148.9204	19.2354	46.7426
16.2453	42.0	17.25	1.25	105.0	149.2043	12.8305	45.4865
15.7523	44.0	39.5	2.125	144.75	157.8368	13.232	40.6766
20.1051	39.0	10.625	0.875	39.75	182.7335	10.3673	52.7245
14.0458	38.0	17.0	1.375	177.75	168.5918	14.8397	51.6231
16.0801	46.0	41.125	1.875	130.5	120.3847	12.9623	34.2874
13.8309	39.0	15.375	1.125	51.0	141.6888	15.0702	48.6516
19.8805	39.0	14.875	1.125	117.0	163.697	10.4844	47.4774
11.2162	33.0	55.0	2.25	177.0	196.7385	18.5834	49.0873
16.4339	41.0	25.75	1.375	96.75	202.5521	12.6832	47.5651
23.0697	38.0	8.375	0.375	42.0	191.255	9.035	39.5849
13.6355	33.0	35.25	1.25	114.0	159.181	15.2862	53.9264
15.8339	41.0	11.375	0.625	51.75	137.1936	13.1638	45.808
19.691	43.0	10.125	0.5	71.25	138.4612	10.5853	43.3771
13.4167	37.0	47.875	2.0	134.25	163.7074	15.5355	39.5183
14.7767	44.0	10.125	0.75	38.25	159.4975	14.1057	42.1623
20.4107	37.0	13.5	0.75	63.0	148.02	10.212	39.2766
19.4167	44.0	38.5	1.625	132.0	175.3258	10.7348	41.8623
14.5416	32.0	18.75	1.125	64.5	156.8257	14.3337	54.5349
20.6663	39.0	6.75	0.5	54.75	124.522	10.0857	40.3667
20.1212	38.0	38.125	1.25	79.5	218.1411	10.359	41.3423
18.1348	38.0	5.5	0.75	38.25	187.01	11.4937	43.9564
17.841	45.0	17.125	1.125	88.5	141.2118	11.6829	38.398
7.0821	33.0	52.125	2.25	138.75	166.2174	29.4313	40.1699
16.2194	47.0	12.875	1.25	52.5	193.6262	12.851	46.6803
14.9971	36.0	12.25	0.75	66.0	141.7833	13.8984	40.0602
14.9367	29.0	41.75	1.375	67.5	134.8785	13.9546	44.7896
21.5807	42.0	15.625	0.75	37.5	190.284	9.6584	34.9911
16.4255	33.0	12.625	0.875	74.25	150.0001	12.6897	43.2071
16.6084	35.0	44.5	1.75	118.5	157.0275	12.55	43.985
19.8076	45.0	11.625	1.0	46.5	197.4479	10.523	43.8021
17.5064	42.0	12.625	0.75	108.75	143.6503	11.9062	48.8748
12.403	33.0	34.875	1.5	90.0	166.5077	16.8052	51.4311
17.3323	42.0	20.625	1.0	76.5	156.6957	12.0258	42.4338
17.2283	43.0	13.75	0.625	88.5	147.1535	12.0984	41.604
19.4537	38.0	35.75	1.25	67.5	199.6693	10.7144	44.3573
22.036	44.0	5.5	0.375	10.5	196.6893	9.4588	36.6528
20.8491	33.0	20.125	1.0	100.5	167.6883	9.9973	39.9036
18.0142	37.0	22.875	1.0	66.0	207.5282	11.5706	45.1499
17.6663	38.0	10.375	0.5	24.75	165.1451	11.7985	40.0562
21.3655	32.0	8.0	0.625	69.0	169.5958	9.7557	45.6753
20.2676	46.0	20.125	1.0	88.5	128.0767	10.2842	36.9921
15.8312	39.0	13.375	1.0	35.25	161.6602	13.1661	40.2704
17.2876	35.0	11.0	1.0	82.5	145.4058	12.0569	40.5305
18.9291	33.0	19.75	1.0	46.5	171.7443	11.0114	36.9426
15.7293	26.0	21.375	1.0	43.5	184.205	13.2514	53.7783
14.6164	38.0	15.875	1.125	129.0	155.9084	14.2604	46.6118
21.3539	45.0	22.625	0.75	33.0	179.7462	9.761	41.4362
17.7216	35.0	12.5	0.75	39.75	155.176	11.7616	44.5701
14.7442	38.0	30.5	1.375	121.5	137.9132	14.1368	42.4698
14.5274	31.0	30.625	1.125	59.25	151.5269	14.3477	50.2021
23.2077	45.0	6.5	0.75	36.75	195.6898	8.9813	42.3294
16.9686	34.0	12.25	0.625	54.0	118.2492	12.2836	36.7165
13.8237	35.0	31.25	1.25	81.75	139.214	15.0781	44.6631
17.8744	43.0	17.375	0.875	37.5	197.7235	11.6611	37.2716
17.1149	37.0	17.625	1.0	141.0	134.121	12.1786	48.4541
15.7144	37.0	30.5	1.125	75.0	137.1926	13.264	42.4464
18.3003	41.0	11.375	0.625	43.5	188.5208	11.3897	38.7888
16.3847	40.0	16.875	0.75	117.0	136.5195	12.7213	47.8807
18.4544	37.0	13.25	0.75	39.0	175.9244	11.2946	41.0899
19.9305	41.0	12.625	0.75	36.75	174.8213	10.4581	45.9419
18.7825	40.0	3.5	0.375	34.5	142.7163	11.0973	43.5512
16.9335	34.0	30.125	1.0	45.75	139.7554	12.309	39.4431
19.6611	45.0	9.0	0.625	21.0	180.1419	10.6014	46.214
20.8855	42.0	19.5	1.375	141.0	169.0469	9.9799	41.0732
12.1765	29.0	28.25	1.125	62.25	132.6747	17.1178	47.3026
19.5523	33.0	11.25	0.625	31.5	155.8907	10.6604	44.793
17.569	34.0	15.25	0.75	98.25	174.3881	11.8638	49.6167
21.6097	50.0	20.375	0.75	45.75	169.5096	9.6454	32.2988
18.2512	51.0	15.25	1.0	63.75	158.3503	11.4203	41.9369
19.7226	36.0	19.75	1.25	126.75	154.4772	10.5683	41.1753
13.2891	33.0	23.5	1.125	45.75	165.8075	15.6847	35.1411
13.609	33.0	15.875	0.875	33.0	163.9894	15.316	40.1438
16.3663	36.0	18.25	1.0	114.0	155.1663	12.7356	45.6942
20.7513	36.0	26.875	0.75	34.5	140.7419	10.0444	41.3653
19.901	41.0	12.625	0.625	42.75	192.5618	10.4736	44.331
16.8627	41.0	24.625	1.125	116.25	172.9972	12.3607	42.0941
16.3224	24.0	20.375	0.625	26.25	172.1653	12.7699	48.8093
18.774	41.0	18.625	0.75	48.0	186.0155	11.1023	39.6838
22.3184	35.0	16.25	0.75	75.0	159.5347	9.3392	40.8833
12.1715	38.0	16.125	0.75	27.75	182.204	17.1248	43.6173
16.878	45.0	16.5	1.0	75.0	171.6149	12.3495	44.208
19.0563	39.0	10.5	0.375	42.75	114.4548	10.9379	37.8332
15.7757	38.0	36.625	1.5	101.25	173.8163	13.2124	46.4976
20.2053	30.0	12.375	0.75	36.75	200.5434	10.3159	49.4864
16.573	38.0	16.625	1.0	91.5	139.8084	12.5768	39.3691
15.2307	33.0	20.375	0.875	50.25	135.2419	13.6852	40.6688
17.3827	43.0	5.875	0.75	33.75	166.9577	11.9909	44.0327
17.4328	38.0	14.5	1.125	112.5	180.5394	11.9565	41.1647
17.3366	32.0	23.875	0.875	51.75	94.3393	12.0228	48.5841
15.0987	39.0	13.125	0.75	28.5	155.4027	13.8048	45.627
18.6054	46.0	24.75	1.25	115.5	159.7913	11.2029	36.0389
17.1652	28.0	40.0	1.25	61.5	151.1737	12.1429	47.8206
16.5092	37.0	9.5	0.5	33.75	169.8675	12.6254	44.1971
17.5461	40.0	16.625	0.625	88.5	177.2833	11.8793	45.5146
21.9921	39.0	27.75	0.875	39.0	203.1077	9.4777	38.2713
16.9455	51.0	18.5	1.0	66.0	179.8634	12.3003	41.5316
17.012	33.0	21.0	1.0	69.0	192.4559	12.2522	36.8572
17.0165	30.0	19.125	0.75	45.75	186.4915	12.249	46.1861
20.5516	40.0	9.5	0.625	21.0	221.305	10.142	43.0603
18.8714	43.0	18.125	0.875	142.5	196.7857	11.045	47.1362
19.4185	39.0	18.375	0.75	51.75	154.235	10.7338	40.7491
18.2576	32.0	7.875	0.375	20.25	188.389	11.4163	46.5719
18.9493	35.0	14.625	1.0	94.5	155.0024	10.9996	37.4953
15.2852	33.0	30.5	1.25	100.5	183.2861	13.6364	57.6872
15.2398	37.0	14.875	1.0	32.25	196.036	13.677	37.6806
16.7668	36.0	21.875	1.375	121.5	193.5159	12.4314	40.2254
15.9135	31.0	22.5	0.75	33.75	165.6919	13.098	48.3009
23.3442	40.0	6.75	0.625	21.75	171.1168	8.9288	39.7845
15.6691	35.0	12.125	0.875	87.0	166.101	13.3023	41.4942
16.4719	39.0	35.75	1.625	81.0	145.8417	12.654	41.1411
19.5701	41.0	18.875	1.0	45.75	195.2091	10.6507	41.103
18.3888	38.0	18.75	1.375	132.0	193.4065	11.3349	42.66
16.9209	32.0	26.0	1.0	57.75	179.6886	12.3182	50.5874
16.9313	39.0	10.125	0.5	30.0	142.7963	12.3106	38.3876
17.4865	41.0	14.125	1.125	120.75	197.866	11.9198	40.9237
21.6649	34.0	25.875	1.0	39.0	138.1656	9.6209	42.5814
18.0294	39.0	26.5	1.25	66.0	141.2861	11.5608	49.3793
17.666	34.0	15.375	0.75	81.0	174.4383	11.7987	45.3269
21.026	34.0	26.125	1.0	60.0	209.8139	9.9132	42.935
20.4324	40.0	14.5	0.625	43.5	199.7363	10.2012	36.9553
17.888	40.0	12.75	0.625	88.5	139.0748	11.6522	43.4168
10.8238	30.0	35.75	1.25	76.5	131.1328	19.2571	51.8714
18.3009	46.0	18.75	0.75	34.5	157.171	11.3893	36.5218
20.5331	40.0	15.25	1.0	117.0	162.2545	10.1512	45.7912
14.6669	32.0	16.75	0.875	30.0	185.8351	14.2113	39.5277
20.7237	32.0	8.75	0.625	15.0	187.7381	10.0578	47.0108
17.3025	35.0	17.125	1.0	96.0	152.8181	12.0465	46.2094
21.6558	44.0	24.5	0.875	54.75	195.3321	9.6249	44.9573
14.5261	36.0	15.375	1.125	59.25	209.3018	14.349	48.3455
19.2105	33.0	17.5	1.375	118.5	156.5798	10.8501	45.9976
18.4204	32.0	21.875	1.5	67.5	163.899	11.3154	40.2339
17.3077	33.0	17.25	0.875	40.5	159.1294	12.0429	44.8352
20.476	39.0	12.25	1.125	102.0	214.8778	10.1795	38.8515
20.4257	36.0	11.75	0.5	16.5	166.9747	10.2045	39.5499
18.7059	35.0	5.125	0.375	11.25	138.9749	11.1427	50.5923
17.2145	41.0	13.75	0.875	106.5	169.6132	12.1081	37.8324
9.4242	38.0	44.0	1.75	148.5	148.2436	22.117	47.291
16.6977	40.0	16.25	0.875	60.0	163.5753	12.4829	43.7098
20.334	40.0	14.375	0.625	82.5	111.0373	10.2506	42.1266
20.5605	34.0	17.75	0.75	50.25	191.3029	10.1376	49.4987
19.3439	43.0	4.875	0.5	21.0	170.1383	10.7752	39.3374
18.5081	39.0	13.5	0.5	57.0	150.636	11.2618	38.343
16.9483	33.0	15.5	0.625	39.75	161.1573	12.2983	46.6808
19.0602	45.0	8.0	0.5	15.75	184.2123	10.9356	41.6162
21.533	36.0	14.25	1.0	84.0	146.5841	9.6798	38.2462
15.8916	35.0	36.5	1.25	71.25	175.6234	13.1161	41.866
18.766	37.0	16.625	1.125	77.25	191.7305	11.1071	38.8451
20.0995	38.0	16.5	0.75	88.5	184.2077	10.3702	39.4457
13.9703	29.0	19.5	0.75	39.75	165.7427	14.9199	42.4148
18.7466	40.0	6.5	0.625	28.5	115.376	11.1186	47.5532
17.364	40.0	18.875	1.25	118.5	128.2847	12.0039	34.8052
15.5483	39.0	46.0	2.125	144.0	170.5957	13.4057	42.384
17.5685	41.0	31.75	1.5	109.5	230.7776	11.8641	47.661
15.6861	35.0	2.875	0.75	56.25	156.26	13.2879	49.8944
20.25	34.0	26.75	1.25	96.0	151.7047	10.2931	43.2763
19.9598	41.0	8.25	0.625	23.25	169.4681	10.4427	40.366
23.0865	39.0	6.25	0.25	15.75	138.6498	9.0284	45.0409
11.4884	30.0	49.125	2.0	129.75	196.7752	18.1431	52.2294
19.2822	34.0	14.375	1.25	73.5	187.9959	10.8097	47.5446
17.5468	34.0	2.5	0.5	33.75	157.6523	11.8788	45.0518
13.1083	23.0	40.125	1.5	75.0	171.0414	15.901	44.8965
21.5826	37.0	20.25	1.125	65.25	171.7994	9.6576	45.1663
16.3936	39.0	0.75	0.25	36.0	126.3393	12.7144	48.3108
12.4122	31.0	54.0	2.0	117.0	173.9951	16.7928	42.537
20.6772	35.0	8.75	0.625	37.5	178.1689	10.0804	49.6636
18.4699	29.0	1.875	0.25	21.75	135.1637	11.2851	41.8174
15.4857	33.0	33.5	1.5	96.75	185.1513	13.4598	45.6819
14.2547	30.0	7.125	0.75	35.25	113.7591	14.6222	46.652
21.5286	37.0	2.5	0.125	15.75	83.1876	9.6818	41.361
16.6782	29.0	39.625	1.375	79.5	163.2056	12.4975	53.9716
15.6772	39.0	10.375	0.875	55.5	162.4282	13.2954	47.0853
22.8656	29.0	2.5	0.375	24.0	142.0525	9.1157	50.2644
16.5585	40.0	27.75	1.375	79.5	164.6901	12.5878	35.9946
15.6841	33.0	15.75	1.125	68.25	131.284	13.2896	44.7789
16.181	38.0	2.25	0.625	28.5	166.9547	12.8815	47.4001
19.0986	38.0	33.0	1.25	89.25	225.4211	10.9136	39.0615
18.0014	28.0	9.625	0.75	40.5	185.9599	11.5788	56.7819
18.3302	42.0	12.625	0.75	50.25	164.0527	11.3711	43.8224
10.3472	26.0	42.0	1.5	82.5	177.5985	20.1441	55.7687
15.3688	29.0	14.375	1.125	50.25	167.2368	13.5622	43.4528
19.538	31.0	1.5	0.375	27.0	220.7998	10.6682	49.028
16.0844	29.0	25.875	1.0	62.25	173.5385	12.9588	47.6183
18.6641	37.0	11.625	0.875	53.25	173.4855	11.1677	44.9711
23.0881	37.0	2.375	0.375	40.5	169.6162	9.0278	51.3595
14.1367	31.0	44.875	1.625	119.25	175.5114	14.7443	51.555
19.2516	32.0	10.375	0.625	24.75	209.9056	10.8269	44.2926
18.0688	24.0	5.75	0.25	21.0	132.7078	11.5356	50.9362
14.0977	27.0	38.625	1.375	82.5	209.2746	14.785	55.1007
18.5411	46.0	12.625	1.0	44.25	152.9502	11.2418	42.2851
20.66	38.0	1.375	0.25	23.25	159.205	10.0888	35.4082
17.3184	32.0	38.125	1.5	105.75	170.3844	12.0355	48.6897
17.4257	37.0	14.25	1.0	74.25	146.0335	11.9614	47.8287
19.622	33.0	4.75	0.875	55.5	185.4057	10.6225	50.9554
14.4604	38.0	48.875	1.75	96.75	154.3486	14.4142	37.0261
14.1235	24.0	5.25	0.625	27.0	123.1266	14.758	53.5521
21.0494	35.0	4.0	0.25	22.5	113.6682	9.9022	46.6167
17.4235	37.0	47.375	1.625	110.25	213.4457	11.9629	40.3499
17.5595	42.0	24.5	1.5	92.25	162.4231	11.8702	51.5649
18.955	32.0	8.0	0.625	39.0	127.8848	10.9963	45.5094
15.6811	27.0	38.875	1.75	69.75	152.1391	13.2921	37.1947
19.2131	36.0	15.25	0.875	63.75	177.841	10.8486	44.8479
19.8709	32.0	1.875	0.5	54.0	159.4148	10.4895	59.2819
10.3722	37.0	41.25	1.5	113.25	171.1092	20.0956	40.6967
17.4812	37.0	19.625	1.25	78.0	166.1446	11.9234	53.7385
18.3761	34.0	31.75	1.0	67.5	144.9271	11.3427	48.9344
8.7559	26.0	46.375	1.75	96.0	175.9698	23.8051	46.9824
22.9532	34.0	10.125	0.625	25.5	212.4996	9.0809	44.7142
20.3029	43.0	0.0	0.0	0.0	154.8506	10.2663	48.129
15.7636	32.0	42.875	1.5	81.75	205.4657	13.2226	44.3059
16.281	34.0	8.375	0.75	45.75	168.4551	12.8024	52.7762
17.6776	40.0	0.875	0.25	35.25	123.3789	11.7909	47.2872
14.4465	34.0	53.375	2.25	170.25	153.0587	14.4281	42.3617
19.4089	40.0	8.625	0.75	38.25	120.8763	10.7391	52.0811
22.3279	34.0	2.125	0.25	12.75	147.2881	9.3352	47.3748
12.6536	27.0	40.125	1.25	84.75	198.5822	16.4724	50.8839
14.4148	37.0	11.875	0.875	44.25	177.9369	14.4598	47.5611
21.9435	41.0	0.375	0.125	7.5	135.823	9.4987	41.6571
15.7638	23.0	23.125	0.875	24.75	141.4206	13.2224	40.8179
13.7466	37.0	14.0	1.125	55.5	185.4486	15.1627	44.1245
18.9431	36.0	10.0	0.75	38.25	102.3193	11.0032	49.7852
15.0455	30.0	34.5	1.75	106.5	177.9229	13.8536	45.4733
19.8197	27.0	5.5	0.75	37.5	144.7216	10.5166	50.4304
20.9039	33.0	3.375	0.125	14.25	109.7866	9.9711	45.7303
20.5088	31.0	27.0	0.875	41.25	185.4502	10.1632	49.7797
19.746	32.0	8.75	1.0	54.0	207.7025	10.5558	49.7599
18.2944	35.0	22.375	0.875	53.25	158.196	11.3934	50.3208
18.3144	28.0	29.75	1.25	53.25	255.2514	11.3809	49.1629
18.0549	32.0	9.0	0.75	33.75	181.8028	11.5445	52.2649
19.9525	35.0	2.75	0.5	54.0	187.1068	10.4466	51.1361
14.1957	34.0	44.0	1.625	122.25	173.8456	14.683	40.3492
19.9007	33.0	3.25	0.5	31.5	154.1863	10.4738	47.2948
15.8065	31.0	5.5	0.5	46.5	117.1668	13.1867	47.1702
12.7626	26.0	49.625	1.75	90.0	193.751	16.3317	49.513
16.183	36.0	15.125	1.375	75.75	202.6852	12.8799	53.521
18.3757	42.0	4.125	0.375	24.75	162.4132	11.343	34.8064
13.4973	28.0	36.75	1.5	87.75	134.9109	15.4427	41.0311
18.7356	36.0	7.75	0.75	29.25	172.8235	11.1251	44.7301
16.7954	36.0	1.625	0.25	31.5	160.1815	12.4102	47.3283
14.8246	33.0	53.875	1.75	124.5	190.5138	14.0601	44.2903
16.0315	40.0	28.875	1.5	93.75	155.7565	13.0016	41.3958
24.0598	35.0	0.75	0.125	15.75	160.9209	8.6632	48.6519
10.9284	27.0	32.75	1.25	84.0	190.3035	19.0728	50.0811
19.623	33.0	2.875	0.25	6.75	139.3046	10.622	47.4813
21.8136	33.0	2.25	0.125	13.5	127.3024	9.5553	47.2678
18.4765	29.0	30.75	1.0	57.0	145.0931	11.2811	44.7414
18.3552	37.0	21.0	1.0	48.75	132.1104	11.3556	44.4378
17.4023	34.0	3.125	0.375	24.75	156.2195	11.9774	48.7951
15.4304	41.0	46.5	1.75	124.5	242.3921	13.5081	46.1283
15.2404	29.0	16.625	1.125	81.75	166.1035	13.6765	53.4562
19.576	31.0	0.875	0.25	12.75	154.2599	10.6475	45.915
13.6366	29.0	34.0	1.25	72.75	179.4325	15.285	46.5247
20.1205	32.0	5.625	0.625	17.25	135.3902	10.3593	50.4781
18.4181	38.0	13.625	0.75	61.5	108.7762	11.3169	46.959
11.0994	27.0	48.625	2.0	91.5	187.3424	18.7789	45.1115
16.8978	39.0	17.25	1.375	58.5	185.392	12.335	46.1838
22.3735	35.0	4.75	0.75	64.5	164.5115	9.3162	46.6401
10.7169	32.0	48.875	1.75	118.5	126.2529	19.4492	46.0204
18.9036	40.0	7.375	0.625	30.0	189.8338	11.0262	45.9941
20.759	31.0	3.25	0.375	23.25	121.5866	10.0407	50.5614
17.7894	32.0	34.75	1.625	86.25	149.8916	11.7168	39.9384
16.3363	26.0	6.25	0.75	38.25	194.353	12.759	61.0088
20.7352	39.0	3.875	0.5	30.0	192.033	10.0522	47.257
16.2827	30.0	37.875	1.375	84.75	172.5232	12.801	52.4224
15.4847	34.0	17.0	1.0	52.5	124.9495	13.4607	53.3135
22.8627	42.0	0.0	0.0	0.0	142.4682	9.1168	45.8071
15.4692	31.0	42.25	1.625	130.5	176.9162	13.4742	51.566
19.1709	29.0	13.875	0.75	33.75	153.6005	10.8725	44.5543
16.4093	33.0	1.75	0.5	31.5	174.7852	12.7023	55.724
17.1337	35.0	25.25	1.125	80.25	176.9044	12.1652	43.1111
19.6909	37.0	7.125	0.75	41.25	163.3082	10.5854	48.3654
21.2434	30.0	0.75	0.125	3.0	103.5445	9.8118	53.4079
12.8592	33.0	36.625	1.375	78.75	148.2791	16.209	42.118
19.9687	34.0	13.375	1.0	54.75	164.3724	10.4381	50.587
23.7082	43.0	3.625	0.375	33.0	135.9797	8.7917	43.1474
16.9122	32.0	39.5	1.5	91.5	191.5521	12.3245	41.6718
14.0188	26.0	6.5	0.625	27.75	154.5749	14.8683	54.3106
19.1137	35.0	2.0	0.375	45.75	105.3957	10.905	53.8725
14.8806	36.0	43.625	1.75	166.5	181.74	14.0072	47.3068
16.2608	39.0	13.0	1.125	66.0	157.6511	12.8183	45.6209
18.8569	32.0	8.625	0.625	30.75	116.2507	11.0535	46.3327
12.4883	27.0	54.75	2.0	87.0	182.8332	16.6904	47.2729
12.7006	33.0	16.375	1.375	70.5	206.3639	16.4114	52.2141
19.4214	38.0	3.25	0.375	37.5	169.7696	10.7322	51.6534
14.8597	30.0	33.125	1.25	69.0	136.0905	14.0269	45.6181
15.1649	35.0	7.375	0.625	37.5	162.7129	13.7446	42.7413
21.5298	40.0	14.125	0.875	58.5	142.1562	9.6812	46.6317
14.1395	34.0	44.25	1.875	171.75	192.3834	14.7413	52.495
14.5626	30.0	21.5	1.25	54.0	167.864	14.313	54.3138
22.0855	30.0	0.75	0.125	3.0	187.6767	9.4376	52.2928
17.1042	32.0	29.375	1.125	52.5	155.042	12.1862	47.1223
21.0163	41.0	11.875	1.0	51.0	171.8344	9.9178	44.3852
18.8742	41.0	3.125	0.125	17.25	140.2847	11.0434	41.7383
9.8786	29.0	69.75	2.25	121.5	192.9428	21.0997	44.8615
17.5558	32.0	8.5	1.0	57.75	146.3071	11.8727	45.1089
19.252	34.0	5.25	0.625	64.5	168.0462	10.8267	54.2494
18.8085	33.0	29.375	1.375	90.0	208.7656	11.082	42.7286
17.4226	33.0	16.375	0.75	47.25	151.1192	11.9635	49.9698
19.6801	30.0	0.5	0.125	6.75	88.7773	10.5912	53.1114
17.125	33.0	35.75	1.125	57.75	160.7545	12.1714	37.7567
15.0006	37.0	13.0	1.0	56.25	164.2843	13.8951	50.837
18.607	43.0	17.375	1.125	70.5	157.7673	11.202	35.0497
15.8763	24.0	32.5	1.625	88.5	188.4332	13.1287	46.3579
12.8712	25.0	6.625	0.625	26.25	135.4253	16.1939	54.0363
19.8096	36.0	1.5	0.5	30.75	140.0783	10.5219	45.7793
17.2691	34.0	23.25	1.0	57.75	168.2031	12.0698	41.4563
15.1418	33.0	17.25	1.25	72.0	155.9092	13.7655	46.4557
17.3121	34.0	9.0	0.625	37.5	140.6093	12.0398	48.1759
14.311	30.0	41.125	1.5	89.25	175.0809	14.5647	48.4747
19.5171	37.0	21.0	1.125	57.0	203.9169	10.6796	51.0873
24.7353	34.0	3.125	0.125	15.0	176.2322	8.4266	48.7609
16.951	34.0	45.625	1.375	103.5	162.0308	12.2963	47.3947
19.8749	41.0	7.375	0.625	36.0	164.1847	10.4874	43.9701
18.7938	38.0	2.125	0.5	58.5	159.353	11.0906	49.38
14.3182	27.0	34.25	1.5	96.0	139.4706	14.5574	51.1992
17.4734	37.0	17.75	1.25	81.0	205.9483	11.9287	42.851
21.6158	29.0	1.5	0.25	6.0	130.0768	9.6427	52.3529
17.5193	28.0	31.875	1.125	69.0	137.7773	11.8975	48.9197
16.5916	38.0	13.75	1.0	58.5	131.66	12.5627	50.8429
19.4425	44.0	7.75	0.625	60.75	118.0695	10.7206	41.4349
11.5504	36.0	53.75	2.0	115.5	165.8837	18.0457	37.7873
13.9228	37.0	9.125	1.125	63.75	121.2245	14.9708	49.9814
16.9169	34.0	8.875	0.75	44.25	134.3145	12.3211	46.2685
13.6183	26.0	26.625	1.625	78.0	171.5994	15.3055	46.1573
14.7237	29.0	10.5	0.625	42.75	192.8902	14.1564	52.3871
23.6361	32.0	0.25	0.125	13.5	127.4529	8.8185	44.8495
16.8696	29.0	23.875	1.125	53.25	160.8739	12.3557	37.1757
18.337	36.0	11.875	0.75	31.5	200.2977	11.3669	48.6214
20.4008	32.0	10.375	0.5	26.25	185.7168	10.217	45.3177
16.741	25.0	45.625	1.375	84.0	205.678	12.4506	47.3212
17.2207	35.0	23.0	1.25	81.0	217.2587	12.1038	49.9433
22.2748	40.0	4.625	0.375	49.5	116.5998	9.3574	52.9474
14.8827	30.0	33.875	1.25	77.25	134.873	14.0052	48.6292
17.961	34.0	3.0	0.375	19.5	159.4465	11.6049	43.7265
17.3338	24.0	16.375	0.875	33.0	175.5866	12.0248	45.6444
24.8196	20.0	2.25	0.125	9.0	265.044	8.398	49.2484
27.3323	25.0	0.0	0.0	0.0	194.7284	7.626	46.089
25.4021	19.0	2.625	0.125	9.0	158.2702	8.2054	47.9494
26.4765	14.0	3.0	0.25	7.5	152.9594	7.8725	46.9337
22.3866	18.0	6.75	0.25	10.5	166.6552	9.3107	49.6821
25.2935	9.0	4.125	0.125	4.5	136.6238	8.2407	50.2298
15.0586	6.0	2.5	0.125	3.75	170.586	13.8416	59.9547
11.1453	12.0	10.625	0.375	6.75	256.1797	18.7016	48.3874
16.3479	7.0	5.0	0.375	6.75	130.6978	12.75	57.9023
16.5267	9.0	4.375	0.25	11.25	181.9161	12.612	71.0262
24.5676	15.0	5.75	0.125	6.0	253.5718	8.4841	51.4401
15.1456	16.0	6.875	0.375	24.0	155.2813	13.7621	53.5579
13.337	10.0	6.875	0.375	15.0	214.9873	15.6283	56.5585
11.2772	12.0	4.375	0.125	2.25	105.4225	18.4829	51.9249
13.173	11.0	2.625	0.25	7.5	127.2733	15.8229	39.5752
19.9244	10.0	5.5	0.375	12.0	188.0881	10.4613	62.9625
20.9702	18.0	1.875	0.125	2.25	180.5182	9.9396	44.8488
19.9966	17.0	4.875	0.25	11.25	140.6676	10.4235	57.7888
12.3199	13.0	18.5	0.75	30.75	162.8629	16.9186	66.1899
24.4226	20.0	5.875	0.125	9.75	205.128	8.5345	60.6234
18.9109	12.0	8.5	0.25	8.25	132.0824	11.022	54.1336
21.4348	16.0	4.125	0.375	15.75	155.024	9.7241	47.4338
20.1782	14.0	7.125	0.25	7.5	187.9215	10.3297	52.2694
25.339	8.0	2.5	0.125	4.5	237.8775	8.2259	73.8509
21.1114	10.0	2.375	0.125	6.75	108.9626	9.8731	63.5329
25.1288	14.0	6.75	0.125	4.5	230.2736	8.2947	48.8762
18.8516	18.0	10.25	0.625	33.0	134.1981	11.0566	51.3006
16.9722	10.0	8.375	0.5	12.0	126.3921	12.281	52.1766
18.6527	14.0	7.0	0.25	9.0	166.2349	11.1745	55.7531
10.129	14.0	4.625	0.5	21.0	124.879	20.5781	49.461
20.1026	11.0	5.5	0.375	15.0	217.1706	10.3686	58.1201
18.639	16.0	0.0	0.0	0.0	191.1319	11.1827	52.3795
20.1535	17.0	1.875	0.125	8.25	134.7868	10.3424	59.7904
13.2091	11.0	11.75	0.5	19.5	210.773	15.7797	50.6302
20.5661	14.0	10.125	0.25	7.5	203.5767	10.1349	63.3834
21.591	13.0	4.125	0.125	7.5	200.3593	9.6538	58.0578
15.0418	12.0	10.125	0.5	14.25	124.7951	13.8571	54.5197
19.1601	15.0	7.5	0.5	11.25	181.4176	10.8786	55.7975
15.2919	16.0	2.75	0.125	6.75	132.7572	13.6304	50.6433
9.7764	13.0	20.0	0.75	27.75	138.4037	21.3202	50.5644
15.5883	20.0	7.0	0.25	12.0	185.4588	13.3713	51.5972
21.8078	18.0	4.75	0.25	16.5	135.5649	9.5578	52.2213
26.8955	10.0	2.5	0.125	3.0	243.3553	7.7498	44.2316
23.1382	14.0	2.5	0.25	3.75	209.4651	9.0083	67.5941
15.0332	17.0	4.25	0.25	15.75	156.1451	13.865	47.7754
16.7302	10.0	4.375	0.25	6.75	173.0802	12.4586	48.9892
20.5488	14.0	0.0	0.0	0.0	171.3202	10.1434	49.6065
16.1098	9.0	6.875	0.375	9.0	192.5439	12.9384	59.7643
17.2879	11.0	2.875	0.25	9.75	193.2273	12.0567	50.4917
22.3515	13.0	0.0	0.0	0.0	166.1444	9.3253	58.4104
23.0363	10.0	3.25	0.125	5.25	211.4021	9.0481	52.7844
7.2927	11.0	8.0	0.625	25.5	175.7102	28.5813	49.5855
22.6868	13.0	0.0	0.0	0.0	146.2438	9.1875	57.8673
20.4146	8.0	3.5	0.125	4.5	130.4996	10.2101	54.2219
17.2572	8.0	2.5	0.125	6.0	135.0673	12.0782	71.3866
15.8775	20.0	6.75	0.125	7.5	235.1139	13.1277	53.728
19.7236	19.0	5.875	0.25	18.75	149.2913	10.5678	53.25
10.3641	14.0	22.125	0.75	28.5	125.5826	20.1113	64.0852
17.1248	22.0	6.375	0.25	12.75	190.1023	12.1715	45.6329
18.9748	18.0	1.0	0.125	8.25	182.3884	10.9848	53.7583
14.9707	12.0	7.625	0.375	14.25	147.5987	13.9229	64.1254
23.4536	16.0	1.25	0.125	3.0	234.5815	8.8871	65.3144
26.8532	13.0	4.625	0.25	9.75	161.4987	7.762	42.0781
11.6216	12.0	8.125	0.5	16.5	138.722	17.9351	61.7375
23.5047	13.0	0.0	0.0	0.0	130.306	8.8678	51.9612
17.5921	11.0	3.125	0.25	8.25	140.8365	11.8482	51.1865
13.9586	7.0	4.75	0.375	13.5	179.9787	14.9324	67.7843
12.0089	12.0	0.0	0.0	0.0	167.4858	17.3567	50.9164
23.6103	11.0	4.0	0.125	6.75	128.2778	8.8281	59.3511
25.6295	15.0	8.25	0.375	17.25	257.247	8.1326	51.5158
27.0547	15.0	6.25	0.125	6.75	183.7542	7.7042	55.249
19.3503	13.0	6.75	0.375	23.25	221.7724	10.7717	61.9654
18.3952	8.0	4.75	0.25	9.75	156.5654	11.3309	69.6149
13.2588	10.0	0.0	0.0	0.0	86.7579	15.7205	52.4052
24.429	12.0	2.0	0.125	6.75	85.7758	8.5323	55.9013
17.1623	11.0	4.125	0.25	6.75	172.5925	12.1449	57.7631
20.2248	22.0	4.625	0.25	14.25	152.234	10.3059	54.3205
15.8645	12.0	8.875	0.375	13.5	92.8506	13.1385	51.7271
15.4495	19.0	17.625	0.875	38.25	122.1628	13.4914	51.403
18.782	20.0	10.625	0.5	24.0	173.4983	11.0976	49.7673
18.7674	15.0	4.75	0.375	22.5	149.9867	11.1062	56.8035
14.9051	14.0	16.5	0.625	23.25	166.3672	13.9841	53.2077
19.7578	16.0	7.75	0.25	8.25	188.0105	10.5495	55.6987
28.5426	14.0	2.375	0.125	5.25	151.6782	7.3026	51.8028
19.7075	11.0	4.625	0.375	11.25	215.115	10.5764	55.2798
19.7949	14.0	0.0	0.0	0.0	222.0798	10.5297	65.8688
18.1751	18.0	6.5	0.375	32.25	104.0592	11.4682	59.6077
25.2839	9.0	2.5	0.25	6.75	115.6925	8.2438	61.4582
15.0207	13.0	5.5	0.25	3.75	179.2392	13.8765	61.0578
11.5355	10.0	4.75	0.5	14.25	107.9891	18.069	53.1967
25.4824	12.0	6.0	0.375	12.75	147.8454	8.1796	51.6699
25.851	15.0	0.0	0.0	0.0	292.9002	8.0629	52.5246
25.266	8.0	3.625	0.125	3.75	230.0214	8.2496	48.5631
21.3105	10.0	4.625	0.25	11.25	147.0723	9.7809	62.3441
22.1962	14.0	5.625	0.125	5.25	161.8127	9.3906	53.5815
17.6243	15.0	2.5	0.125	6.75	186.356	11.8266	57.3495
13.9748	15.0	14.375	0.625	24.0	170.0851	14.9151	57.2234
18.8313	16.0	10.5	0.5	15.0	167.9532	11.0685	61.971
17.8692	16.0	4.25	0.375	25.5	154.0948	11.6645	62.9573
9.8124	13.0	4.875	0.375	16.5	191.0979	21.242	61.0515
18.2964	20.0	0.0	0.0	0.0	159.091	11.3921	42.1213
13.4875	12.0	6.125	0.375	20.25	204.8694	15.4539	60.1814
18.9805	11.0	4.875	0.25	12.75	158.4646	10.9815	57.8048
18.2441	14.0	6.0	0.375	8.25	172.177	11.4248	51.5508
23.2757	17.0	3.125	0.25	9.0	188.0059	8.9551	48.3151
21.4588	14.0	7.375	0.5	21.75	257.4744	9.7133	51.3894
21.2264	17.0	0.0	0.0	0.0	146.7452	9.8196	55.6742
22.2711	10.0	3.25	0.125	5.25	195.5557	9.359	52.8174
23.1345	7.0	2.375	0.125	4.5	213.6763	9.0097	62.4177
23.6149	14.0	6.0	0.125	6.75	181.6213	8.8264	59.6462
22.3295	10.0	6.125	0.25	5.25	80.6513	9.3345	63.5227
17.3454	10.0	6.25	0.375	15.0	133.3916	12.0167	54.4706
25.9495	12.0	6.75	0.125	4.5	289.461	8.0323	58.676
16.0069	9.0	2.5	0.125	4.5	171.3138	13.0216	63.052
20.9277	6.0	1.875	0.125	3.75	168.1592	9.9598	71.3535
14.902	17.0	5.875	0.125	6.75	198.0434	13.9871	48.7924
15.3505	24.0	15.875	0.75	47.25	169.4419	13.5784	47.2277
13.0829	9.0	20.375	0.75	18.75	204.2426	15.9319	54.8361
13.6465	15.0	8.75	0.375	8.25	207.609	15.2739	60.5371
24.7729	9.0	0.0	0.0	0.0	116.2625	8.4138	49.7646
25.7215	8.0	10.75	0.25	2.25	231.8564	8.1035	53.4841
22.5872	10.0	0.0	0.0	0.0	185.1106	9.228	61.0976
22.3722	7.0	0.375	0.125	4.5	232.5274	9.3167	63.0585
28.8888	4.0	0.0	0.0	0.0	179.5866	7.2151	77.1745
16.2956	7.0	0.0	0.0	0.0	251.6814	12.7909	56.2313
41.6896	1.0	0.0	0.0	0.0	373.2887	4.9997	79.3627
35.9113	1.0	0.0	0.0	0.0	198.2605	5.8042	76.6989
26.7851	2.0	0.0	0.0	0.0	88.1192	7.7818	74.3535
14.9672	3.0	2.5	0.125	2.25	356.2973	13.9261	72.337
44.9194	1.0	0.0	0.0	0.0	403.1539	4.6402	80.0958
0.0	0.0	0.0	0.0	0.0	0.0	0.0	0.0
0.0	1.0	0.0	0.0	0.0	490.1822	0.0	81.0167
0.0	1.0	0.0	0.0	0.0	566.1498	0.0	81.7342
19.2089	3.0	0.0	0.0	0.0	210.3389	10.851	75.9193
26.6913	5.0	2.0	0.125	3.0	181.7011	7.8091	72.0794
0.0	1.0	5.25	0.125	0.75	164.7778	0.0	55.9403
0.0	1.0	2.5	0.125	0.75	164.7778	0.0	55.9403
20.3391	4.0	0.0	0.0	0.0	244.7509	10.248	57.3746
12.7603	3.0	5.125	0.125	0.75	167.9407	16.3347	45.5215
16.6007	3.0	0.0	0.0	0.0	133.6533	12.5558	73.1276
12.8403	3.0	4.625	0.25	3.75	225.9049	16.2329	63.515
23.7409	1.0	0.0	0.0	0.0	218.3953	8.7796	74.8305
35.5899	1.0	0.0	0.0	0.0	209.1769	5.8566	76.7226
24.877	1.0	0.0	0.0	0.0	65.1954	8.3786	71.954
36.8904	2.0	0.0	0.0	0.0	315.9757	5.6501	78.081
17.5588	4.0	0.0	0.0	0.0	155.1911	11.8707	56.7923
0.0	1.0	2.125	0.125	0.75	164.7778	0.0	55.9403
24.0744	1.0	0.0	0.0	0.0	74.2433	8.658	71.8024
0.0	0.0	0.0	0.0	0.0	0.0	0.0	0.0
30.2735	2.0	0.0	0.0	0.0	421.8928	6.8851	76.2817
25.3601	3.0	2.375	0.125	1.5	162.9026	8.219	45.3495
21.1387	3.0	0.0	0.0	0.0	181.145	9.8604	74.0505
10.2445	2.0	2.875	0.125	1.5	196.3859	20.346	65.4669
0.0	1.0	5.625	0.125	0.75	164.7778	0.0	55.9403
31.1663	4.0	3.0	0.125	0.75	407.0003	6.6878	74.7792
21.9559	3.0	0.0	0.0	0.0	293.6621	9.4934	76.9572
19.9572	2.0	3.375	0.125	0.75	82.3889	10.4441	66.5123
11.8232	3.0	0.0	0.0	0.0	145.1051	17.6293	72.3992
12.6427	2.0	2.75	0.125	1.5	85.8989	16.4866	63.6573
38.0721	1.0	0.0	0.0	0.0	230.6098	5.4747	77.473
18.6294	2.0	0.0	0.0	0.0	200.6041	11.1885	76.8136
32.3922	3.0	0.0	0.0	0.0	321.7166	6.4347	77.0146
20.2196	2.0	0.0	0.0	0.0	199.9644	10.3086	73.6228
12.8122	2.0	0.0	0.0	0.0	127.2976	16.2685	72.4058
34.2671	2.0	0.0	0.0	0.0	375.8308	6.0827	79.2916
37.0169	1.0	0.0	0.0	0.0	343.7735	5.6308	78.4196
30.869	2.0	0.0	0.0	0.0	76.5637	6.7522	73.9271
12.8002	2.0	0.0	0.0	0.0	31.3249	16.2837	73.8898
0.0	0.0	0.0	0.0	0.0	0.0	0.0	0.0
0.0	1.0	0.0	0.0	0.0	203.7122	0.0	74.1257
20.1793	3.0	0.0	0.0	0.0	378.8158	10.3292	77.3338
23.2211	4.0	5.5	0.125	0.75	95.0356	8.9761	51.3318
13.2316	4.0	3.0	0.125	0.75	164.524	15.7528	70.7194
32.9122	2.0	0.0	0.0	0.0	213.6991	6.3331	75.8849
21.0869	3.0	3.75	0.125	0.75	212.1834	9.8846	68.9816
21.6582	5.0	0.0	0.0	0.0	182.9935	9.6238	74.0819
22.7307	6.0	0.0	0.0	0.0	125.6207	9.1698	73.4179
30.3884	2.0	0.0	0.0	0.0	118.5321	6.859	74.3338
21.4699	3.0	0.0	0.0	0.0	216.4671	9.7082	76.5072
16.8491	4.0	2.0	0.125	3.0	199.0974	12.3707	71.1429
27.8144	4.0	0.0	0.0	0.0	213.2991	7.4938	74.6692
19.6021	4.0	6.25	0.125	2.25	255.6735	10.6333	53.7776
18.7941	2.0	0.0	0.0	0.0	225.8293	11.0905	40.221
0.0	1.0	2.25	0.125	0.75	164.7778	0.0	55.9403
20.7232	3.0	0.0	0.0	0.0	268.9807	10.0581	77.2217
8.2749	3.0	0.0	0.0	0.0	233.0348	25.1888	77.4816
18.1832	3.0	0.0	0.0	0.0	127.2574	11.4631	73.066
25.3845	3.0	6.125	0.125	2.25	283.5768	8.2111	70.9807
30.7674	2.0	0.0	0.0	0.0	211.0784	6.7745	75.4863
0.0	1.0	5.625	0.125	0.75	164.7778	0.0	55.9403
0.0	3.0	2.875	0.125	0.75	320.7963	0.0	71.5839
36.949	3.0	0.0	0.0	0.0	162.2639	5.6412	76.5394
22.846	3.0	3.625	0.125	0.75	54.9259	9.1235	68.1779
8.0714	3.0	9.375	0.25	3.75	175.6239	25.8239	62.0782
0.0	0.0	0.0	0.0	0.0	0.0	0.0	0.0
39.7249	2.0	0.0	0.0	0.0	387.0115	5.247	79.3607
20.5344	2.0	0.0	0.0	0.0	68.8488	10.1505	77.0607
39.5262	2.0	0.0	0.0	0.0	330.3141	5.2733	78.6228
0.0	1.0	0.0	0.0	0.0	119.0422	0.0	71.8972
15.5876	3.0	6.0	0.125	1.5	99.2903	13.3719	66.0577
21.7681	1.0	0.0	0.0	0.0	0.0	9.5753	69.3373
35.1374	1.0	0.0	0.0	0.0	0.0	5.932	75.1799
22.1613	3.0	0.0	0.0	0.0	197.6021	9.4054	77.1219
39.727	2.0	0.0	0.0	0.0	254.4464	5.2467	78.053
17.0796	3.0	0.0	0.0	0.0	53.9179	12.2037	70.4921
8.5166	5.0	6.0	0.125	3.75	205.8574	24.474	71.0807
19.0824	7.0	0.875	0.125	2.25	83.1179	10.9229	69.0169
0.0	7.0	18.0	0.75	16.5	152.8199	0.0	58.7998
7.8519	5.0	4.75	0.25	5.25	154.8563	26.5458	61.8507
17.2232	6.0	0.375	0.25	5.25	93.9853	12.102	67.9547
0.0	3.0	9.875	0.375	4.5	164.7778	0.0	55.9403
22.9848	2.0	0.0	0.0	0.0	138.4682	9.0684	73.6973
21.8907	2.0	0.0	0.0	0.0	87.5538	9.5216	72.4574
37.9165	5.0	0.0	0.0	0.0	341.8425	5.4972	48.7536
18.6419	2.0	0.0	0.0	0.0	374.7295	11.181	40.9299
9.5739	2.0	0.25	0.125	1.5	82.2253	21.7712	61.5069
0.0	1.0	2.375	0.125	0.75	164.7778	0.0	55.9403
31.5794	3.0	0.0	0.0	0.0	170.1675	6.6003	76.1744
19.459	2.0	1.375	0.125	1.5	271.1743	10.7115	67.4892
35.4456	1.0	0.0	0.0	0.0	189.3311	5.8804	76.5069
27.7221	4.0	0.0	0.0	0.0	52.975	7.5187	73.7352
17.6828	2.0	3.75	0.125	1.5	179.2125	11.7874	66.2333
35.6718	2.0	0.0	0.0	0.0	211.8574	5.8431	76.8933
37.6169	1.0	0.0	0.0	0.0	216.8542	5.541	77.2578
30.928	2.0	0.0	0.0	0.0	370.4528	6.7394	78.5212
0.0	2.0	5.75	0.125	0.75	252.4039	0.0	67.2565
23.227	5.0	3.125	0.125	1.5	242.0069	8.9738	58.2046
22.4879	3.0	4.0	0.125	2.25	104.1998	9.2688	68.5604
19.6846	2.0	1.875	0.125	0.75	251.0673	10.5887	67.3084
0.0	1.0	0.0	0.0	0.0	100.3824	0.0	68.4338
28.6285	3.0	0.0	0.0	0.0	173.2703	7.2807	72.9918
26.2492	3.0	2.5	0.125	2.25	275.5807	7.9406	71.0669
22.4213	2.0	0.0	0.0	0.0	236.108	9.2963	74.9402
0.0	2.0	2.5	0.125	1.5	234.8681	0.0	66.5346
40.2402	1.0	0.0	0.0	0.0	351.2516	5.1798	78.9433
23.7081	5.0	0.0	0.0	0.0	165.7668	8.7917	71.8185
23.7739	4.0	0.0	0.0	0.0	240.9591	8.7674	67.2436
17.7848	4.0	0.0	0.0	0.0	133.4511	11.7198	57.2653
22.0026	3.0	0.875	0.125	0.75	221.0242	9.4732	69.4492
0.0	1.0	2.5	0.125	0.75	164.7778	0.0	55.9403
35.5578	1.0	0.0	0.0	0.0	456.3403	5.8619	79.9511
34.1381	5.0	0.0	0.0	0.0	286.9068	6.1056	77.4879
27.5651	3.0	0.0	0.0	0.0	247.2586	7.5616	75.663
0.0	2.0	5.5	0.125	0.75	263.2027	0.0	67.3363
22.7112	5.0	2.875	0.125	1.5	254.4289	9.1776	58.6712
25.9627	4.0	3.0	0.125	3.0	79.5522	8.0283	70.7031
40.6782	1.0	0.0	0.0	0.0	273.3311	5.124	78.3659
29.2549	1.0	0.0	0.0	0.0	303.6524	7.1248	77.1133
37.3711	3.0	0.0	0.0	0.0	145.3803	5.5774	76.8023
16.9187	3.0	0.0	0.0	0.0	205.9076	12.3198	69.3598
9.6132	2.0	0.0	0.0	0.0	279.7038	21.6822	75.7614
30.3659	2.0	0.0	0.0	0.0	349.873	6.8641	78.0014
31.6721	2.0	0.0	0.0	0.0	10.1408	6.581	73.9755
41.8703	2.0	0.0	0.0	0.0	358.6755	4.9781	79.2692
21.7764	2.0	0.0	0.0	0.0	242.0332	9.5716	79.7229
34.1063	4.0	0.0	0.0	0.0	126.5731	6.1113	75.205
17.9688	1.0	0.0	0.0	0.0	194.7615	11.5998	73.7605
18.0464	2.0	0.625	0.125	1.5	82.3889	11.55	65.7956
0.0	0.0	0.0	0.0	0.0	0.0	0.0	0.0
45.7114	1.0	0.0	0.0	0.0	551.8533	4.5598	81.4631
15.1205	3.0	0.0	0.0	0.0	304.4708	13.7849	77.536
17.5758	4.0	5.625	0.125	0.75	134.0532	11.8592	63.0191
9.3467	2.0	2.75	0.125	0.75	165.245	22.3004	64.3288
14.3191	2.0	0.0	0.0	0.0	9.6874	14.5564	72.3925
0.0	2.0	3.625	0.25	2.25	164.7778	0.0	55.9403
34.4727	4.0	0.0	0.0	0.0	337.3314	6.0464	58.9443
43.5588	3.0	0.0	0.0	0.0	503.7174	4.7851	54.6141
8.3667	3.0	0.0	0.0	0.0	107.7285	24.9125	70.8036
28.7923	2.0	0.0	0.0	0.0	188.5034	7.2393	74.4536
41.4872	1.0	0.0	0.0	0.0	349.0383	5.0241	79.1195
0.0	0.0	0.0	0.0	0.0	0.0	0.0	0.0
35.5096	1.0	0.0	0.0	0.0	323.6881	5.8698	77.9839
32.0505	2.0	0.0	0.0	0.0	59.0885	6.5033	74.4734
21.0697	4.0	0.0	0.0	0.0	129.9263	9.8926	67.834
11.4575	4.0	0.0	0.0	0.0	112.0942	18.192	72.8158
0.0	0.0	0.0	0.0	0.0	0.0	0.0	0.0
44.8038	1.0	0.0	0.0	0.0	370.5218	4.6522	79.8424
36.347	2.0	0.0	0.0	0.0	329.5174	5.7346	78.3749
17.6568	2.0	0.0	0.0	0.0	69.9384	11.8048	73.2024
0.0	2.0	5.25	0.125	0.75	82.3889	0.0	62.46
3.9133	4.0	8.625	0.25	2.25	198.0802	53.2632	65.4917
7.701	3.0	3.0	0.125	1.5	89.5372	27.066	66.8599
22.0883	3.0	5.125	0.125	0.75	258.6031	9.4364	70.2857
18.1152	3.0	0.0	0.0	0.0	158.5768	11.5061	75.2884
20.8945	3.0	0.0	0.0	0.0	202.6414	9.9756	75.8543
32.6958	3.0	0.0	0.0	0.0	241.3295	6.375	76.095
15.9027	2.0	6.125	0.125	1.5	147.6038	13.1069	65.4636
32.5759	1.0	0.0	0.0	0.0	246.5665	6.3984	76.5347
28.4759	2.0	0.0	0.0	0.0	193.2006	7.3197	72.0693
39.5634	1.0	0.0	0.0	0.0	189.6885	5.2684	77.5378
0.0	1.0	0.0	0.0	0.0	216.222	0.0	77.8034
23.5997	2.0	0.0	0.0	0.0	40.7552	8.8321	70.7056
0.0	1.0	6.125	0.125	0.75	164.7778	0.0	55.9403
18.8842	2.0	0.0	0.0	0.0	86.1845	11.0375	77.2521
40.4144	1.0	0.0	0.0	0.0	253.2348	5.1574	78.1637
15.4011	8.0	0.125	0.125	1.5	190.6188	13.5338	53.1303
16.1678	13.0	5.25	0.375	18.0	100.1791	12.892	59.0567
8.7058	8.0	12.625	0.625	14.25	146.2148	23.9421	53.5092
13.7313	12.0	7.875	0.5	9.75	195.2973	15.1796	66.3171
19.3449	17.0	2.625	0.25	5.25	126.3336	10.7747	51.7751
12.4431	12.0	9.375	0.625	13.5	205.5013	16.7511	57.6206
19.3808	12.0	1.875	0.25	2.25	236.4511	10.7547	66.6795
15.8113	9.0	0.0	0.0	0.0	230.6592	13.1827	74.7164
18.803	9.0	7.75	0.25	6.75	200.4714	11.0852	58.8917
20.5168	11.0	3.125	0.25	4.5	178.4377	10.1592	54.6798
19.4648	12.0	7.125	0.375	15.75	164.9625	10.7083	57.4157
9.6261	8.0	13.75	0.625	15.0	146.2762	21.6531	63.2562
10.9632	7.0	7.0	0.375	4.5	157.0682	19.0122	67.6791
20.2187	7.0	0.125	0.125	2.25	229.122	10.309	61.8727
10.8354	10.0	9.125	0.25	3.0	96.56	19.2365	53.7606
19.1716	10.0	8.75	0.25	9.75	212.2387	10.8721	71.571
11.7977	9.0	2.125	0.125	6.0	100.0788	17.6674	63.933
7.5093	8.0	7.375	0.375	9.75	197.5143	27.7569	64.3505
19.7325	13.0	2.125	0.125	1.5	198.307	10.563	65.9429
19.2948	9.0	2.875	0.25	7.5	165.128	10.8027	63.2272
21.9301	5.0	2.625	0.25	3.0	126.8056	9.5045	53.0195
6.4592	8.0	2.375	0.25	3.0	135.5992	32.2695	60.5811
14.2436	14.0	5.125	0.5	24.75	137.6268	14.6336	58.2392
19.9425	10.0	18.25	0.5	12.75	193.6094	10.4518	60.6445
14.3931	13.0	4.0	0.5	21.75	125.8721	14.4816	67.305
19.9403	8.0	1.75	0.125	5.25	104.1109	10.453	64.6323
25.365	11.0	7.375	0.375	4.5	221.7906	8.2174	43.4519
16.3884	15.0	6.25	0.25	11.25	217.3812	12.7185	65.8166
31.7054	9.0	0.0	0.0	0.0	200.292	6.5741	67.3507
22.4256	7.0	5.125	0.125	1.5	242.0402	9.2945	72.5436
19.1552	13.0	3.75	0.25	3.75	155.3944	10.8814	55.4743
19.4976	10.0	3.625	0.125	7.5	101.783	10.6903	72.3486
17.1247	11.0	16.875	0.5	11.25	173.7487	12.1716	55.246
19.912	6.0	5.375	0.25	3.75	250.2002	10.4678	69.9869
16.6605	10.0	0.625	0.125	6.75	176.7168	12.5107	67.0654
16.137	11.0	0.875	0.375	9.0	192.5294	12.9166	57.1127
20.3753	12.0	8.75	0.375	9.0	193.1579	10.2298	64.7184
19.8553	12.0	0.0	0.0	0.0	71.3482	10.4977	72.6686
15.3109	7.0	7.75	0.25	2.25	199.623	13.6135	59.3057
21.8761	12.0	4.625	0.25	2.25	209.7822	9.528	65.0948
24.2475	9.0	0.0	0.0	0.0	41.1831	8.5961	71.7913
21.9491	11.0	5.625	0.25	8.25	201.5935	9.4963	57.9958
12.1661	10.0	9.5	0.375	12.75	135.6055	17.1324	63.3602
10.0645	11.0	3.5	0.5	19.5	162.6247	20.7099	60.3801
17.2238	8.0	12.5	0.375	9.75	176.8234	12.1016	65.3209
16.2678	9.0	8.0	0.5	7.5	254.7673	12.8127	68.0144
14.8984	13.0	3.0	0.125	7.5	166.224	13.9904	56.3261
10.2293	11.0	19.0	0.625	15.75	202.9548	20.3763	52.2175
10.4534	11.0	10.25	0.375	12.75	149.7739	19.9395	55.24
18.2489	13.0	3.5	0.125	8.25	160.2724	11.4218	63.0027
29.035	10.0	0.0	0.0	0.0	180.2154	7.1788	45.9331
19.5932	11.0	4.5	0.25	3.0	252.5696	10.6381	66.7703
16.2407	11.0	8.375	0.25	7.5	169.5054	12.8341	50.1775
13.7809	7.0	10.25	0.5	12.75	173.1924	15.1249	64.0517
15.6901	6.0	1.75	0.125	1.5	193.1631	13.2845	69.519
17.8575	10.0	0.5	0.125	7.5	125.4815	11.6721	68.9127
16.3901	14.0	20.25	0.625	19.5	225.9124	12.7171	48.9804
25.1814	10.0	3.25	0.125	0.75	254.095	8.2773	58.444
19.676	8.0	1.5	0.125	5.25	195.7764	10.5934	64.121
21.9629	8.0	7.625	0.25	6.0	234.6964	9.4903	60.7362
16.2881	12.0	9.25	0.375	9.75	161.3498	12.7968	63.6266
22.958	10.0	4.0	0.125	6.0	74.0623	9.079	58.2222
9.4066	9.0	16.75	0.625	21.75	123.8327	22.1584	60.4965
14.8922	12.0	4.875	0.5	10.5	199.2756	13.9963	54.5814
15.2481	10.0	3.5	0.375	13.5	141.9984	13.6696	61.4263
19.0335	10.0	4.875	0.25	6.0	156.5716	10.951	55.9161
21.8827	9.0	5.625	0.375	9.0	175.4412	9.5251	53.7472
20.9623	11.0	1.625	0.125	3.0	180.1804	9.9433	58.3126
13.5018	7.0	9.875	0.25	2.25	195.2464	15.4376	59.6781
22.9986	11.0	6.625	0.25	9.0	242.0582	9.0629	72.7083
23.336	12.0	0.0	0.0	0.0	124.0265	8.9319	67.8497
8.5628	10.0	16.0	0.625	18.0	181.561	24.3419	65.5595
16.4955	13.0	1.625	0.375	6.75	171.3212	12.6359	47.3878
23.2036	9.0	3.875	0.125	1.5	141.6118	8.9829	64.0892
22.238	9.0	9.375	0.25	3.0	139.4606	9.3729	69.1211
17.4082	6.0	3.75	0.25	2.25	189.0785	11.9734	66.6614
20.2798	12.0	2.125	0.125	7.5	192.06	10.278	60.695
18.5084	8.0	15.125	0.375	7.5	151.3725	11.2616	66.7813
21.2716	8.0	1.625	0.125	3.0	73.363	9.7987	61.3987
24.8745	8.0	0.0	0.0	0.0	110.2783	8.3795	64.2266
18.0672	6.0	0.0	0.0	0.0	107.1596	11.5367	66.5664
18.6457	15.0	5.375	0.5	7.5	151.6607	11.1787	53.0503
19.6836	11.0	5.375	0.25	12.75	124.1813	10.5893	57.8984
20.9018	9.0	12.125	0.375	4.5	150.6135	9.9721	60.4465
20.7825	16.0	6.75	0.375	5.25	228.9594	10.0294	53.6157
17.5401	10.0	2.75	0.25	9.75	154.7082	11.8833	70.1135
21.0093	9.0	10.625	0.5	7.5	176.7825	9.9211	51.0973
25.341	7.0	0.125	0.125	2.25	188.1976	8.2252	72.4475
24.9328	9.0	1.875	0.125	1.5	161.3569	8.3599	57.3466
15.3581	9.0	9.125	0.375	7.5	158.5646	13.5717	55.9193
26.194	7.0	0.0	0.0	0.0	271.3034	7.9574	63.0281
18.7033	10.0	0.5	0.125	6.75	115.7504	11.1443	65.793
15.3852	10.0	13.0	0.5	15.0	210.1523	13.5478	68.0628
13.6662	12.0	13.375	0.5	13.5	155.2135	15.2519	56.868
12.6661	10.0	7.375	0.25	8.25	82.2097	16.4561	57.5002
32.2028	5.0	0.0	0.0	0.0	122.9056	6.4726	75.3374
19.258	15.0	3.0	0.5	18.75	181.0655	10.8233	50.9206
11.4499	12.0	3.375	0.25	14.25	199.3895	18.2041	65.8414
13.736	10.0	7.875	0.25	9.0	140.9381	15.1744	67.2769
11.4135	7.0	1.875	0.25	3.0	199.157	18.2622	70.0979
19.42	12.0	3.125	0.25	10.5	180.7051	10.733	61.2211
16.0361	12.0	9.0	0.375	5.25	141.2572	12.9979	57.4041
17.2112	12.0	15.875	0.5	15.0	133.6064	12.1104	57.989
26.5686	6.0	0.75	0.125	3.75	188.3943	7.8452	72.0861
13.3488	12.0	13.375	0.375	6.75	248.6688	15.6145	55.9806
19.5652	8.0	2.25	0.25	5.25	113.3316	10.6534	65.8545
23.5344	13.0	0.0	0.0	0.0	124.6715	8.8566	57.4181
7.9889	8.0	13.625	0.625	16.5	109.7635	26.0906	58.6894
23.1387	10.0	4.625	0.375	4.5	192.3416	9.0081	55.3482
19.9241	14.0	7.125	0.5	18.75	168.0417	10.4615	58.2488
10.6833	7.0	14.75	0.5	12.0	227.7528	19.5104	65.6309
22.5397	8.0	4.25	0.25	2.25	216.6349	9.2475	62.2175
25.0951	11.0	0.0	0.0	0.0	160.2338	8.3058	61.3693
16.244	11.0	16.75	0.5	12.75	148.124	12.8315	60.6052
7.6783	9.0	17.625	0.5	15.0	168.1483	27.146	63.7962
18.1528	9.0	5.75	0.375	11.25	153.4531	11.4823	67.6306
21.2787	8.0	13.0	0.375	6.75	172.07	9.7955	59.7252
18.8092	11.0	1.875	0.125	1.5	198.4509	11.0815	58.2041
21.325	10.0	2.5	0.125	6.0	234.807	9.7742	66.5239
10.6621	8.0	15.625	0.5	10.5	148.3235	19.5492	55.2768
22.0178	10.0	4.375	0.25	5.25	146.5063	9.4667	63.6514
13.5816	15.0	15.625	0.5	24.0	153.8444	15.3469	64.2993
9.3988	10.0	20.875	0.75	23.25	155.1856	22.1768	56.6144
18.8506	12.0	2.125	0.375	7.5	156.0508	11.0572	52.7486
17.3832	11.0	3.75	0.375	18.0	167.998	11.9906	67.746
22.5188	12.0	8.0	0.375	9.75	210.6929	9.256	64.0352
19.0094	14.0	1.75	0.125	3.0	205.3177	10.9648	65.6899
22.7501	7.0	0.0	0.0	0.0	142.1754	9.1619	72.126
10.3639	9.0	14.125	0.5	12.0	157.0015	20.1116	58.3926
12.4811	9.0	3.0	0.375	4.5	186.725	16.7001	60.9637
19.5043	9.0	5.75	0.25	7.5	166.6642	10.6866	63.0074
16.7678	8.0	9.125	0.375	6.75	201.1571	12.4307	59.0624
12.3803	8.0	1.75	0.125	1.5	264.6964	16.836	63.0982
15.4794	10.0	0.375	0.125	6.75	113.2016	13.4653	71.1229
15.6632	7.0	9.125	0.25	5.25	166.8207	13.3073	63.9587
16.3707	11.0	17.0	0.625	19.5	146.6679	12.7322	66.0237
21.4812	11.0	0.0	0.0	0.0	152.6314	9.7031	66.8909
20.83	11.0	7.875	0.25	7.5	213.5554	10.0065	58.9959
21.0686	17.0	2.75	0.25	4.5	157.5037	9.8932	63.1318
25.719	11.0	3.75	0.125	5.25	165.5118	8.1043	48.4465
12.7029	8.0	20.5	0.5	9.0	163.2764	16.4085	64.2128
21.8534	13.0	1.875	0.125	1.5	181.3036	9.5379	68.1539
9.4456	13.0	12.5	0.5	21.75	121.9016	22.0669	61.1385
16.9119	8.0	11.125	0.5	7.5	185.3266	12.3248	56.9512
15.5318	15.0	8.125	0.625	21.75	166.3151	13.4199	50.4873
18.0753	10.0	0.125	0.125	3.0	162.6592	11.5315	57.3479
15.3938	9.0	11.25	0.5	12.75	165.4516	13.5402	58.8549
16.7612	15.0	5.375	0.375	5.25	181.8487	12.4356	61.1228
26.6881	5.0	0.0	0.0	0.0	76.914	7.81	72.3912
14.1545	10.0	14.5	0.5	9.0	107.7291	14.7257	57.379
16.7845	10.0	2.75	0.125	1.5	321.0642	12.4183	58.7361
22.2109	12.0	5.625	0.25	9.75	158.1206	9.3844	70.8888
14.6246	6.0	13.125	0.375	6.0	200.5488	14.2524	54.1295
18.879	10.0	2.125	0.25	2.25	187.0581	11.0406	63.2848
18.255	11.0	0.0	0.0	0.0	117.8882	11.418	71.791
24.502	9.0	11.75	0.375	6.0	131.4883	8.5069	61.12
11.4797	11.0	13.0	0.625	18.0	145.4336	18.1568	66.2137
17.0361	12.0	4.25	0.25	11.25	142.8494	12.2349	66.8644
24.5493	8.0	4.125	0.125	1.5	190.2976	8.4905	61.865
24.9956	9.0	0.0	0.0	0.0	214.269	8.3389	67.6968
18.4041	12.0	0.375	0.125	1.5	199.769	11.3255	67.2057
18.6597	10.0	10.625	0.25	3.75	200.376	11.1703	62.2216
13.645	9.0	2.5	0.25	3.75	181.6912	15.2756	69.8382
25.0629	11.0	2.375	0.125	6.75	202.9217	8.3165	67.0665
6.4739	9.0	22.625	0.75	18.0	156.8539	32.1962	62.6996
18.8928	9.0	4.875	0.25	3.75	155.068	11.0325	57.8468
21.6861	11.0	0.25	0.125	1.5	150.8954	9.6115	59.7622
15.9964	9.0	4.375	0.25	12.75	191.9683	13.0301	71.3693
9.854	9.0	9.5	0.375	10.5	156.4353	21.1523	60.8534
11.6181	12.0	4.0	0.25	13.5	91.5167	17.9405	62.3247
5.283	7.0	12.0	0.5	13.5	146.2744	39.4539	59.337
12.9759	14.0	6.5	0.5	15.75	188.1995	16.0632	52.4923
15.4923	12.0	7.25	0.5	19.5	207.8963	13.4541	56.9741
12.1422	10.0	12.25	0.625	18.75	175.8568	17.1662	60.286
17.7348	7.0	3.625	0.375	6.0	276.522	11.7529	68.5576
16.9481	12.0	0.75	0.25	9.75	159.2818	12.2984	56.5799
17.2209	11.0	10.875	0.375	12.75	199.6125	12.1036	62.7596
15.8248	10.0	3.25	0.25	6.75	226.2131	13.1714	56.4402
18.5687	6.0	0.0	0.0	0.0	91.338	11.2251	73.6677
19.2001	10.0	2.875	0.375	15.0	200.0465	10.8559	58.1985
17.819	8.0	2.375	0.25	2.25	234.1939	11.6973	62.2884
22.0327	14.0	5.5	0.25	16.5	113.8333	9.4603	60.6056
15.4959	11.0	15.75	0.625	18.0	227.9211	13.451	54.2112
17.6487	9.0	4.125	0.25	2.25	188.9286	11.8102	67.5855
18.1992	12.0	3.5	0.25	12.0	153.094	11.453	64.3173
15.2272	10.0	17.375	0.5	12.75	193.1381	13.6883	58.0403
19.8279	9.0	3.375	0.375	6.75	161.3264	10.5122	61.3667
26.7951	8.0	0.375	0.125	2.25	206.3371	7.7789	64.1374
26.2729	8.0	0.25	0.125	0.75	204.5127	7.9335	62.4402
15.7006	10.0	10.0	0.375	6.75	163.3088	13.2756	48.3384
22.7797	12.0	0.875	0.25	11.25	147.5533	9.15	66.7631
12.7829	9.0	12.125	0.5	10.5	164.8973	16.3058	57.0284
12.0232	11.0	5.5	0.375	7.5	155.9311	17.3361	56.0162
22.6412	13.0	2.75	0.125	3.0	180.1014	9.206	62.556
28.8825	6.0	8.25	0.25	2.25	354.833	7.2167	46.4315
11.5629	11.0	2.5	0.25	3.75	187.7052	18.0262	71.4309
17.2823	11.0	2.25	0.125	6.75	205.2165	12.0606	72.5155
11.8056	8.0	7.75	0.25	6.75	90.5728	17.6556	62.2429
20.5505	11.0	2.125	0.25	6.75	205.8276	10.1426	59.412
10.7703	9.0	1.5	0.125	6.0	183.8366	19.3528	65.2956
15.1784	9.0	7.25	0.375	5.25	196.4522	13.7323	69.297
13.3384	13.0	14.5	0.625	21.0	236.0144	15.6267	68.6862
24.8431	14.0	2.375	0.125	8.25	202.0184	8.3901	61.8068
10.5153	8.0	9.0	0.25	5.25	95.6148	19.8221	68.5113
26.0265	9.0	2.0	0.125	0.75	163.2289	8.0086	60.8401
23.4683	9.0	3.125	0.25	9.0	189.9298	8.8816	71.3347
13.8767	13.0	11.125	0.5	14.25	177.3884	15.0205	55.6622
14.6508	11.0	4.125	0.5	13.5	189.608	14.2269	65.2409
17.2586	9.0	1.5	0.25	8.25	137.258	12.0772	69.2231
13.0028	9.0	8.0	0.25	3.75	133.2894	16.03	53.8823
23.579	9.0	2.125	0.25	5.25	179.3867	8.8399	71.0595
15.3374	10.0	0.0	0.0	0.0	223.533	13.59	59.7137
18.7401	11.0	16.625	0.5	12.0	144.1454	11.1224	60.2806
20.7102	13.0	2.875	0.25	6.0	131.4497	10.0644	65.464
18.4432	9.0	3.625	0.125	6.0	189.0762	11.3015	64.7574
10.205	8.0	11.375	0.375	5.25	143.6712	20.4248	67.092
26.9173	11.0	0.0	0.0	0.0	189.3371	7.7435	66.8756
23.2906	14.0	3.625	0.25	15.75	182.2566	8.9493	61.9352
0.1431	5.0	7.125	0.25	3.75	160.3843	1456.5693	60.2315
14.2214	10.0	5.5	0.375	7.5	142.1191	14.6564	61.8085
31.4344	7.0	0.0	0.0	0.0	187.885	6.6308	64.5326
11.1989	12.0	16.375	0.5	15.75	122.2229	18.6121	56.4746
19.6782	14.0	14.0	0.5	21.75	107.9516	10.5922	59.2451
17.9628	12.0	1.75	0.125	7.5	117.7092	11.6037	62.3434
13.632	8.0	0.125	0.125	0.75	129.2656	15.2901	43.3916
19.5361	11.0	2.625	0.25	2.25	222.5971	10.6692	52.2676
14.4259	18.0	3.625	0.375	15.0	183.461	14.4487	56.0297
0.0	6.0	14.375	0.625	12.75	162.5643	0.0	59.1735
17.7119	9.0	5.625	0.375	4.5	144.485	11.7681	69.1649
19.3537	12.0	0.875	0.125	9.0	186.4852	10.7698	72.6603
16.553	10.0	10.5	0.375	9.0	189.5303	12.592	69.6083
24.1615	8.0	1.75	0.125	3.0	181.4084	8.6267	71.013
21.4455	14.0	4.875	0.25	8.25	226.648	9.7193	66.1238
5.3278	8.0	15.625	0.625	13.5	109.189	39.1222	62.7131
12.0488	7.0	8.25	0.375	6.75	226.3936	17.2992	68.0985
12.7445	9.0	0.25	0.125	3.75	215.8539	16.3549	47.9902
8.862	6.0	14.0	0.5	9.75	176.5771	23.5201	62.2982
28.3067	9.0	3.25	0.125	0.75	195.9272	7.3635	49.8217
25.6852	10.0	2.25	0.125	6.0	142.6659	8.115	57.5979
18.4442	9.0	6.375	0.25	9.0	179.4505	11.3008	62.7996
18.3334	14.0	3.0	0.375	9.75	186.4536	11.3691	47.7424
18.8734	22.0	3.25	0.25	16.5	146.5152	11.0439	61.925
12.3375	26.0	23.0	1.25	75.75	147.3386	16.8944	51.3588
16.2891	41.0	11.125	0.75	48.0	129.7799	12.796	49.3916
14.3112	48.0	32.0	1.75	193.5	124.4463	14.5645	31.5857
10.37	55.0	62.25	3.125	249.0	134.0478	20.0998	28.3512
11.9432	72.0	56.25	2.375	210.0	175.9221	17.4522	34.9454
14.6763	67.0	37.875	2.25	327.75	172.8682	14.2022	33.9567
10.7028	79.0	93.0	4.375	426.75	159.7183	19.4748	27.4
12.9397	88.0	64.0	3.125	331.5	190.5251	16.1082	32.1324
17.7736	87.0	44.25	2.375	396.0	138.0676	11.7272	29.6949
16.3155	94.0	95.625	3.625	326.25	141.0572	12.7753	26.67
13.5545	99.0	49.375	2.375	228.0	153.9977	15.3776	30.3137
17.5851	94.0	41.5	2.375	419.25	150.0385	11.8529	30.3679
12.2314	85.0	97.25	4.875	429.75	185.6201	17.041	28.975
13.8931	102.0	79.625	3.625	411.75	174.3853	15.0028	31.4659
17.4496	87.0	40.0	2.375	360.75	152.7032	11.945	28.2459
15.7082	93.0	86.375	3.5	441.0	152.7397	13.2692	32.4479
13.9387	101.0	82.5	3.5	471.75	167.8205	14.9537	30.3135
18.6383	96.0	40.75	2.375	495.0	139.7434	11.1832	31.9551
13.457	82.0	94.375	3.625	390.75	159.3896	15.489	32.691
17.133	97.0	56.25	2.25	256.5	175.8124	12.1657	30.6993
19.5251	94.0	42.5	2.125	458.25	133.1792	10.6752	29.9702
15.2064	89.0	101.625	3.75	408.75	190.7394	13.7071	31.486
16.2129	106.0	48.875	2.0	222.0	167.3244	12.8561	33.9121
18.5382	95.0	33.125	1.375	285.75	134.1302	11.2435	28.7892
16.8561	95.0	85.75	4.0	397.5	172.4949	12.3656	28.829
14.8374	101.0	76.0	3.25	370.5	181.1854	14.048	29.9747
16.8079	90.0	34.625	2.625	421.5	166.317	12.401	28.717
14.3304	95.0	87.375	3.875	332.25	155.6112	14.545	26.2752
12.2641	94.0	69.5	3.625	431.25	154.6269	16.9955	31.5717
17.0425	90.0	38.625	2.625	431.25	168.0573	12.2303	30.4215
17.0636	90.0	69.875	3.125	320.25	157.6327	12.2152	31.2228
16.2646	91.0	60.25	2.375	252.0	166.9341	12.8153	32.4576
19.1021	103.0	48.0	2.75	518.25	158.8425	10.9116	31.9935
12.6404	81.0	115.0	4.375	402.75	181.4969	16.4896	31.0138
16.7571	92.0	77.75	3.375	343.5	176.3061	12.4386	30.8972
15.6895	99.0	54.375	2.75	577.5	147.4665	13.285	32.0651
12.6686	87.0	76.25	3.125	377.25	127.3768	16.4529	30.2008
17.0826	108.0	64.125	2.5	342.75	163.9393	12.2016	31.3615
17.0209	97.0	43.5	2.375	507.0	173.0859	12.2458	33.2707
13.374	89.0	104.0	4.5	486.75	160.0417	15.5851	27.8818
14.4161	105.0	85.25	3.875	479.25	167.3525	14.4585	31.3582
18.0361	88.0	39.5	2.125	335.25	165.1191	11.5565	30.2952
15.4933	81.0	78.75	3.125	287.25	164.6734	13.4532	31.5628
16.6234	96.0	61.5	2.25	327.75	165.9265	12.5387	34.9512
17.316	101.0	43.0	1.875	368.25	119.6785	12.0371	25.682
11.9221	82.0	99.25	4.25	461.25	163.5858	17.4831	30.6479
16.4508	101.0	76.75	2.625	276.75	167.9283	12.6702	25.9141
17.6786	100.0	58.0	2.75	506.25	154.0013	11.7902	26.8544
15.8454	96.0	87.25	3.625	310.5	180.2894	13.1543	27.9287
15.6544	106.0	69.125	2.625	378.75	156.9486	13.3148	31.928
20.1826	105.0	34.625	1.5	354.75	175.4386	10.3275	31.6776
16.6308	99.0	96.625	4.0	474.0	169.593	12.5331	27.0358
13.0519	86.0	82.5	3.0	384.75	149.0894	15.9697	34.6484
19.3085	86.0	37.0	2.5	411.0	154.937	10.795	29.3056
16.3008	94.0	90.875	3.75	487.5	149.4303	12.7868	30.9178
14.5892	100.0	53.0	2.375	288.75	163.9326	14.2869	27.862
17.426	93.0	48.125	2.5	493.5	135.8516	11.9612	33.2144
15.3914	93.0	92.125	4.125	423.75	201.97	13.5423	27.9716
13.2059	101.0	60.25	2.875	331.5	167.0491	15.7835	30.5945
15.3595	87.0	48.0	2.75	430.5	144.8459	13.5704	29.3002
12.5478	100.0	83.125	4.375	383.25	167.1374	16.6113	29.1961
17.3511	103.0	66.375	2.875	333.75	173.07	12.0128	29.9605
17.2923	85.0	30.5	2.0	349.5	137.5555	12.0536	31.1349
15.7648	93.0	89.375	3.75	501.0	156.9858	13.2215	31.8719
16.1024	101.0	64.875	3.125	350.25	180.6373	12.9443	29.7598
16.5591	98.0	50.375	2.875	630.75	152.2892	12.5873	32.3366
14.2598	88.0	128.375	4.75	547.5	171.2133	14.617	31.5099
16.316	96.0	73.5	2.5	293.25	172.2304	12.7749	31.1124
19.0345	85.0	36.25	1.625	326.25	152.221	10.9504	32.7768
13.0264	81.0	96.0	4.25	455.25	195.0195	16.001	29.7551
16.7357	92.0	62.375	2.5	339.0	174.4469	12.4545	38.6138
19.629	103.0	36.0	1.875	450.0	147.1492	10.6187	31.624
15.66	89.0	96.125	3.75	446.25	194.4309	13.31	32.2953
15.8714	104.0	58.375	2.5	294.75	168.7302	13.1327	32.1346
21.7508	107.0	34.0	1.75	414.0	145.0132	9.5829	30.0609
16.5905	88.0	91.125	3.625	382.5	175.5022	12.5635	30.4062
13.7144	93.0	62.125	2.625	312.0	151.5856	15.1983	32.5356
18.2772	102.0	31.875	1.875	429.75	132.3241	11.4041	30.784
14.9349	81.0	74.5	3.625	404.25	180.9534	13.9562	32.0286
16.0114	93.0	53.625	2.375	304.5	171.3294	13.0179	36.3766
19.3465	90.0	45.25	2.625	417.0	163.3797	10.7738	26.9862
13.6696	90.0	77.75	3.875	486.75	182.805	15.2481	30.2663
15.7249	93.0	62.125	3.75	430.5	178.7031	13.2551	29.5719
16.8952	88.0	38.125	2.375	375.0	148.7213	12.3369	27.2284
16.0281	94.0	95.125	3.875	398.25	161.7526	13.0044	27.9507
15.7048	95.0	58.875	2.75	309.75	173.3788	13.2721	30.4347
14.7938	108.0	46.5	3.25	627.75	152.7619	14.0894	29.9858
13.9906	92.0	123.5	5.125	552.0	176.5841	14.8982	29.8208
13.441	89.0	79.625	3.75	274.5	177.7366	15.5074	27.5264
16.364	94.0	48.75	3.125	645.75	157.2335	12.7374	32.8751
13.9474	85.0	96.75	3.75	393.0	165.8765	14.9444	29.6873
12.3748	94.0	95.75	3.25	355.5	156.9421	16.8435	31.0543
18.6196	112.0	28.75	2.125	400.5	155.3592	11.1944	27.3364
15.0433	91.0	100.375	3.875	299.25	175.2733	13.8557	25.556
18.725	111.0	76.875	3.0	361.5	186.6221	11.1314	30.0195
18.4092	91.0	39.375	2.375	428.25	144.8529	11.3223	28.0533
12.9201	80.0	91.25	4.625	429.0	175.2814	16.1326	27.9015
15.1426	96.0	43.125	2.25	237.0	177.2942	13.7648	32.0522
18.1013	100.0	34.125	1.875	439.5	146.7939	11.5149	31.3655
11.7997	81.0	101.125	4.0	450.75	147.7138	17.6644	29.0425
15.9884	99.0	60.625	2.5	299.25	150.7836	13.0366	31.295
18.2352	100.0	45.875	2.25	467.25	150.3312	11.4304	29.905
16.2504	90.0	90.375	3.5	397.5	162.5429	12.8265	30.7137
17.4156	100.0	73.75	2.75	343.5	178.5677	11.9683	31.7965
16.8304	105.0	33.5	2.125	434.25	132.7879	12.3844	30.1569
14.4607	93.0	96.25	3.75	414.0	189.3732	14.4139	29.9831
16.0061	93.0	53.375	2.125	233.25	182.242	13.0222	31.7021
16.1876	83.0	49.25	3.125	594.75	164.5437	12.8762	36.1061
16.5668	94.0	106.5	5.0	490.5	168.2022	12.5815	26.9504
14.156	95.0	73.625	3.375	435.75	156.3709	14.7242	34.1389
15.2284	87.0	38.25	2.125	341.25	149.9602	13.6873	30.2382
15.4599	87.0	80.375	3.25	369.0	148.8439	13.4823	31.796
17.9127	97.0	55.875	2.0	280.5	162.371	11.6362	32.7285
20.0536	99.0	38.375	2.375	490.5	161.1365	10.3939	30.4384
13.3459	89.0	98.75	4.25	357.0	169.7953	15.6179	25.7844
15.7427	90.0	48.25	2.625	283.5	180.9127	13.2401	30.34
16.0207	88.0	57.25	3.25	458.25	152.0687	13.0104	26.8878
15.3672	85.0	89.375	3.875	426.0	183.3705	13.5636	33.4087
15.637	107.0	56.125	2.25	283.5	161.0227	13.3296	30.3639
18.2648	102.0	35.625	2.0	403.5	136.4822	11.4118	29.8738
16.996	83.0	96.5	3.75	348.0	186.9428	12.2638	32.735
13.6628	79.0	89.5	3.375	422.25	186.5538	15.2557	35.1922
18.3454	69.0	18.75	1.625	153.0	186.4753	11.3617	35.5067
21.4339	46.0	44.375	1.625	137.25	174.395	9.7246	39.5501
18.9786	44.0	8.875	0.375	21.75	197.4189	10.9826	43.1713
22.1704	76.0	12.375	0.625	122.25	168.6448	9.4015	33.2965
21.1263	36.0	30.0	1.125	69.0	196.2725	9.8661	41.805
23.2786	45.0	12.0	0.5	30.0	217.3238	8.9539	46.5675
25.4518	27.0	4.0	0.375	36.0	148.1628	8.1894	56.9487
20.956	26.0	20.25	0.625	21.0	181.8803	9.9463	37.5691
15.3163	30.0	10.875	0.75	32.25	142.8443	13.6087	45.9179
17.5041	30.0	9.75	0.75	58.5	162.112	11.9078	46.7605
14.004	23.0	33.625	1.25	79.5	179.0052	14.884	57.1703
16.5233	35.0	12.875	0.75	39.0	136.443	12.6146	51.8086
18.545	34.0	12.0	0.875	56.25	147.0338	11.2394	43.8067
16.9632	26.0	35.875	1.375	60.0	169.1619	12.2875	43.4361
[truncated: 881 more rows]
