# Supplementary material for: Transformer model-based multi-scale fine-grained identification and classification of regional traffic states
Source: PeerJ Comput Sci. 2024 Dec 18;10:e2625. doi: 10.7717/peerj-cs.2625 (PMC11784819; doi:10.7717/peerj-cs.2625)
Supplement: Supplemental Information 3 [file peerj-cs-10-2625-s003.csv]

0	1	2	3	4	5	6	7
0.0	0.0	0.0	0.0	0.0	0.0	0.0	0.0
20.6934	5.0	0.0	0.0	0.0	112.567	10.0725	58.2315
16.8373	12.0	4.75	0.375	17.25	75.1408	12.3794	60.9823
4.8498	7.0	23.5	0.75	17.25	184.948	42.9781	59.028
24.6513	8.0	1.75	0.125	2.25	231.8956	8.4553	53.8488
22.3359	10.0	0.75	0.125	6.0	167.27	9.3318	64.4808
28.6201	7.0	2.25	0.125	3.75	156.0848	7.2828	50.6427
23.7148	8.0	12.375	0.25	2.25	229.8819	8.7892	61.1961
26.402	4.0	0.625	0.125	3.0	235.3924	7.8947	71.472
32.0767	5.0	2.25	0.125	2.25	159.1597	6.498	43.5734
34.005	4.0	0.0	0.0	0.0	190.9242	6.1295	76.4537
36.7935	2.0	0.0	0.0	0.0	249.1284	5.665	77.4946
28.9577	2.0	0.0	0.0	0.0	297.4116	7.1979	77.1682
29.3383	2.0	0.0	0.0	0.0	121.1255	7.1045	73.999
28.6447	2.0	0.0	0.0	0.0	28.6405	7.2766	73.0795
34.4499	1.0	0.0	0.0	0.0	120.8631	6.0504	75.6714
20.8693	2.0	0.0	0.0	0.0	205.53	9.9876	68.1301
31.1741	1.0	0.0	0.0	0.0	30.2025	6.6862	73.924
32.7275	1.0	0.0	0.0	0.0	53.1263	6.3688	74.6329
33.7894	4.0	0.0	0.0	0.0	285.9749	6.1687	58.1701
15.6937	2.0	0.0	0.0	0.0	13.5825	13.2814	36.2871
32.9263	1.0	0.0	0.0	0.0	100.5613	6.3304	75.0517
33.1964	1.0	0.0	0.0	0.0	218.9685	6.2788	76.3019
22.3862	3.0	0.0	0.0	0.0	62.3958	9.3109	69.0016
25.9105	3.0	2.125	0.125	1.5	233.8119	8.0444	45.6388
31.3986	3.0	0.0	0.0	0.0	147.8931	6.6384	50.6446
39.6906	1.0	0.0	0.0	0.0	179.3155	5.2515	77.5068
0.0	0.0	0.0	0.0	0.0	0.0	0.0	0.0
20.8463	3.0	1.625	0.125	0.75	215.0289	9.9987	69.7876
20.3191	3.0	0.875	0.125	2.25	147.097	10.2581	68.2789
11.7088	3.0	5.25	0.25	3.75	161.2409	17.8016	62.6686
10.663	2.0	0.0	0.0	0.0	72.7117	19.5475	60.3434
22.1135	2.0	0.875	0.125	0.75	235.5269	9.4257	67.6285
33.1998	3.0	0.0	0.0	0.0	238.2271	6.2782	76.2752
39.0651	1.0	0.0	0.0	0.0	189.2171	5.3356	77.4089
34.0051	3.0	0.0	0.0	0.0	118.5369	6.1295	75.1873
0.0	0.0	0.0	0.0	0.0	0.0	0.0	0.0
0.0	0.0	0.0	0.0	0.0	0.0	0.0	0.0
22.0492	2.0	0.0	0.0	0.0	56.508	9.4532	69.8153
18.035	2.0	2.25	0.125	1.5	172.9777	11.5573	66.2665
32.1235	2.0	0.0	0.0	0.0	68.6378	6.4886	74.4009
18.229	4.0	2.625	0.125	2.25	162.0431	11.4343	69.8654
17.4497	2.0	5.75	0.125	0.75	82.3889	11.9449	65.4999
19.8885	4.0	0.0	0.0	0.0	81.7585	10.4802	67.0092
27.1055	3.0	0.0	0.0	0.0	139.6511	7.6898	74.4419
25.7895	4.0	1.875	0.125	3.0	241.2694	8.0822	71.612
19.6154	1.0	0.0	0.0	0.0	237.4377	10.6261	75.3601
13.0071	1.0	0.0	0.0	0.0	0.0	16.0247	60.4993
34.5764	2.0	0.0	0.0	0.0	371.1973	6.0282	78.5226
35.9938	1.0	0.0	0.0	0.0	205.0594	5.7909	76.7787
28.5453	2.0	0.0	0.0	0.0	80.3061	7.3019	72.9225
0.0	1.0	2.125	0.125	0.75	164.7778	0.0	55.9403
19.4996	1.0	0.0	0.0	0.0	231.5966	10.6892	75.1506
14.7859	1.0	0.0	0.0	0.0	112.3052	14.0969	69.7639
20.3408	2.0	5.25	0.125	0.75	82.3889	10.2471	66.6407
26.0916	3.0	2.875	0.125	0.75	147.7042	7.9886	70.3902
25.9108	4.0	0.0	0.0	0.0	148.3837	8.0443	71.7865
0.0	2.0	6.125	0.25	2.25	164.7778	0.0	55.9403
8.7758	2.0	3.5	0.125	0.75	137.5646	23.7511	63.2275
0.0	0.0	0.0	0.0	0.0	0.0	0.0	0.0
35.8224	2.0	0.0	0.0	0.0	421.2945	5.8186	79.534
24.2907	5.0	0.0	0.0	0.0	85.6322	8.5809	68.0247
27.4403	5.0	0.0	0.0	0.0	155.4592	7.5959	73.8528
27.4249	2.0	0.0	0.0	0.0	148.0104	7.6002	74.018
42.4959	2.0	0.0	0.0	0.0	250.4316	4.9048	79.6689
30.0565	3.0	0.0	0.0	0.0	258.2943	6.9348	72.0718
19.1864	2.0	3.0	0.125	1.5	218.7981	10.8637	66.9182
14.2953	3.0	1.75	0.125	0.75	225.9405	14.5807	69.2191
24.1272	2.0	0.0	0.0	0.0	0.0	8.639	69.8977
28.6814	1.0	0.0	0.0	0.0	77.3029	7.2673	73.4562
25.9815	4.0	0.375	0.125	1.5	240.1897	8.0224	71.2176
24.4508	4.0	1.5	0.125	0.75	267.4456	8.5247	70.9981
24.0843	3.0	2.375	0.125	2.25	234.2427	8.6544	70.2695
29.6521	2.0	0.0	0.0	0.0	260.0135	7.0294	75.9851
3.5559	1.0	0.0	0.0	0.0	0.0	58.6167	44.9548
0.0	1.0	2.375	0.125	0.75	164.7778	0.0	55.9403
36.056	2.0	0.0	0.0	0.0	347.8937	5.7809	79.0313
23.2897	6.0	0.625	0.125	3.75	162.1466	8.9497	57.9293
24.3473	3.0	2.375	0.125	2.25	120.5576	8.5609	69.6121
24.9317	5.0	0.75	0.125	1.5	153.0541	8.3602	71.3876
26.2089	1.0	0.0	0.0	0.0	106.7894	7.9528	73.0337
0.0	2.0	2.0	0.25	2.25	164.7778	0.0	55.9403
13.5849	2.0	1.625	0.125	0.75	102.8429	15.3431	64.2276
31.1573	3.0	0.0	0.0	0.0	113.5359	6.6898	73.9117
0.0	1.0	5.75	0.125	0.75	164.7778	0.0	55.9403
10.957	1.0	0.0	0.0	0.0	144.8628	19.023	70.6955
27.5161	2.0	0.0	0.0	0.0	90.7111	7.575	70.8143
27.4521	3.0	1.75	0.125	2.25	249.7653	7.5927	71.0741
32.8912	3.0	0.0	0.0	0.0	263.8227	6.3371	76.9143
43.057	1.0	0.0	0.0	0.0	589.504	4.8409	81.7872
0.0	0.0	0.0	0.0	0.0	0.0	0.0	0.0
29.3356	3.0	0.0	0.0	0.0	195.6282	7.1052	75.5235
16.7587	8.0	3.125	0.125	3.0	77.1293	12.4374	58.2831
3.9741	3.0	8.25	0.25	3.0	109.8519	52.4484	57.0752
23.9944	5.0	7.125	0.125	1.5	247.3833	8.6868	45.1191
31.3578	5.0	0.0	0.0	0.0	190.6325	6.647	75.4541
30.7527	5.0	4.375	0.125	0.75	205.8999	6.7778	57.7384
32.0246	5.0	0.0	0.0	0.0	374.3267	6.5086	75.3938
19.2274	2.0	0.875	0.125	1.5	197.6716	10.8405	66.7495
17.5448	3.0	2.375	0.125	2.25	331.0196	11.8802	69.0016
29.8895	2.0	0.0	0.0	0.0	68.4369	6.9735	74.7456
39.3937	1.0	0.0	0.0	0.0	196.2934	5.2911	77.5373
0.0	0.0	0.0	0.0	0.0	0.0	0.0	0.0
35.4406	2.0	0.0	0.0	0.0	281.834	5.8813	76.7494
35.7384	2.0	0.0	0.0	0.0	340.5374	5.8322	77.6095
0.0	0.0	0.0	0.0	0.0	0.0	0.0	0.0
16.1014	2.0	0.0	0.0	0.0	199.1047	12.9452	60.5567
25.5759	2.0	0.0	0.0	0.0	40.5457	8.1497	71.5953
19.5029	2.0	1.25	0.125	0.75	185.5747	10.6874	66.7249
29.5282	2.0	0.0	0.0	0.0	159.3384	7.0588	74.0829
27.2605	4.0	0.0	0.0	0.0	174.4177	7.646	73.8808
18.4069	3.0	2.25	0.125	2.25	111.9161	11.3237	66.7001
0.0	1.0	5.5	0.125	0.75	164.7778	0.0	55.9403
0.0	0.0	0.0	0.0	0.0	0.0	0.0	0.0
28.7435	1.0	0.0	0.0	0.0	68.2709	7.2516	73.3813
29.6821	3.0	0.0	0.0	0.0	39.6537	7.0222	73.2795
32.5045	4.0	0.0	0.0	0.0	99.8954	6.4125	74.7436
0.0	0.0	0.0	0.0	0.0	0.0	0.0	0.0
13.8295	2.0	1.75	0.125	0.75	136.9343	15.0718	64.7262
23.9204	2.0	0.0	0.0	0.0	39.9992	8.7137	70.807
13.1031	3.0	5.5	0.25	3.0	190.8615	15.9073	63.2421
15.3281	6.0	2.75	0.25	5.25	154.4442	13.5982	66.8687
29.0453	4.0	0.0	0.0	0.0	63.9121	7.1762	73.0452
29.5305	4.0	5.5	0.125	1.5	244.9514	7.0583	53.7379
28.4239	2.0	0.0	0.0	0.0	203.8186	7.3331	71.1719
27.8092	4.0	0.0	0.0	0.0	211.6358	7.4952	75.1093
0.0	0.0	0.0	0.0	0.0	0.0	0.0	0.0
35.2806	1.0	0.0	0.0	0.0	0.0	5.9079	74.9982
18.0579	3.0	0.0	0.0	0.0	35.0376	11.5426	65.5223
39.5532	1.0	0.0	0.0	0.0	501.3237	5.2697	80.6199
31.8165	2.0	0.0	0.0	0.0	93.7757	6.5512	74.1983
26.866	5.0	1.625	0.125	3.0	271.3068	7.7583	72.5783
34.6578	3.0	0.0	0.0	0.0	161.7608	6.0141	75.9702
23.4738	4.0	1.25	0.125	1.5	171.9255	8.8795	68.8214
19.6594	2.0	0.375	0.125	0.75	82.3755	10.6023	66.3047
12.2538	3.0	5.0	0.25	3.0	235.0588	17.0098	63.5581
27.0233	2.0	0.0	0.0	0.0	209.0847	7.7132	75.8877
11.6679	1.0	0.0	0.0	0.0	89.032	17.864	67.2885
42.6966	1.0	0.0	0.0	0.0	381.8027	4.8818	79.587
37.2975	1.0	0.0	0.0	0.0	136.7045	5.5884	76.6
30.3226	2.0	0.0	0.0	0.0	183.1506	6.8739	74.8227
0.0	1.0	2.25	0.125	0.75	164.7778	0.0	55.9403
18.1281	1.0	0.0	0.0	0.0	151.6326	11.4979	72.1262
14.3509	1.0	0.0	0.0	0.0	171.1041	14.5242	72.5878
18.0775	2.0	5.25	0.125	0.75	211.1576	11.5301	66.6294
26.1251	4.0	3.125	0.125	0.75	264.4872	7.9783	72.4522
28.4873	5.0	0.0	0.0	0.0	169.6602	7.3168	74.1801
6.7583	3.0	3.75	0.25	3.0	133.8933	30.8413	60.7416
0.0	1.0	5.875	0.125	0.75	164.7778	0.0	55.9403
30.8725	3.0	0.0	0.0	0.0	241.1918	6.7515	75.8891
41.6125	1.0	0.0	0.0	0.0	222.1206	5.009	78.2369
29.5512	2.0	0.0	0.0	0.0	85.0494	7.0534	73.2988
29.8607	2.0	0.0	0.0	0.0	102.2402	6.9802	74.0012
0.0	0.0	0.0	0.0	0.0	0.0	0.0	0.0
19.0031	1.0	0.0	0.0	0.0	122.3772	10.9685	71.3161
42.4011	1.0	0.0	0.0	0.0	375.3114	4.9158	79.4873
19.0815	3.0	2.0	0.125	1.5	163.4626	10.9234	67.2986
17.5388	3.0	1.625	0.125	0.75	200.1042	11.8842	68.2691
17.1955	2.0	0.0	0.0	0.0	113.4582	12.1215	70.1131
23.8994	1.0	0.0	0.0	0.0	0.0	8.7214	70.1714
18.9769	2.0	1.25	0.125	0.75	255.839	10.9836	67.2576
18.2869	3.0	0.375	0.125	0.75	93.1526	11.3981	66.5645
7.9803	2.0	2.25	0.125	1.5	82.3889	26.1187	59.5959
17.7227	1.0	0.0	0.0	0.0	152.8335	11.7609	72.1062
17.461	2.0	0.375	0.125	1.5	339.0028	11.9372	68.4547
0.0	0.0	0.0	0.0	0.0	0.0	0.0	0.0
20.0088	1.0	0.0	0.0	0.0	222.0452	10.4172	74.792
27.9827	4.0	0.0	0.0	0.0	162.3316	7.4487	56.1569
27.6899	5.0	2.375	0.125	3.75	262.2072	7.5275	72.6087
21.227	4.0	1.625	0.125	1.5	185.8149	9.8193	70.2582
21.986	1.0	0.0	0.0	0.0	27.3694	9.4804	70.1762
0.0	2.0	1.5	0.25	2.25	164.7778	0.0	55.9396
19.2015	3.0	1.0	0.125	0.75	333.4226	10.8551	71.7649
31.4853	2.0	0.0	0.0	0.0	271.2454	6.6201	76.6918
26.6396	2.0	0.0	0.0	0.0	133.7037	7.8243	73.9497
30.282	1.0	0.0	0.0	0.0	189.3655	6.8831	75.3033
20.2438	2.0	0.0	0.0	0.0	46.5102	10.2962	69.812
19.9253	2.0	2.75	0.125	1.5	217.1158	10.4608	67.0527
20.6777	2.0	0.0	0.0	0.0	255.011	10.0802	75.7746
33.9365	1.0	0.0	0.0	0.0	182.7509	6.1419	76.0751
0.0	0.0	0.0	0.0	0.0	0.0	0.0	0.0
22.2336	8.0	0.0	0.0	0.0	164.6532	9.3748	64.4437
20.692	14.0	5.25	0.375	14.25	112.4765	10.0732	64.2064
10.8087	14.0	23.125	1.0	36.0	174.4514	19.284	63.4427
15.9761	11.0	10.125	0.5	12.0	116.0351	13.0467	61.0447
23.6172	14.0	3.25	0.25	9.0	119.421	8.8256	51.2161
23.1648	12.0	12.125	0.375	12.0	178.5557	8.9979	52.2442
24.1576	16.0	2.625	0.25	5.25	180.126	8.6281	67.5794
25.5381	11.0	3.0	0.25	12.75	198.1932	8.1617	64.1221
23.7632	12.0	7.625	0.375	10.5	180.7952	8.7713	52.8161
27.3364	13.0	1.875	0.25	3.0	265.9091	7.6248	62.1805
31.7039	9.0	0.0	0.0	0.0	252.352	6.5744	75.9742
23.1716	6.0	8.375	0.25	2.25	193.1827	8.9953	56.7293
22.619	10.0	1.75	0.125	2.25	178.4776	9.215	57.9697
26.3385	8.0	0.0	0.0	0.0	134.8516	7.9137	73.4992
15.7008	7.0	10.125	0.25	3.0	85.4169	13.2754	55.4303
20.5989	9.0	8.625	0.25	8.25	132.4778	10.1187	67.015
22.6859	13.0	1.625	0.375	15.0	123.9274	9.1879	58.7037
18.2201	7.0	5.75	0.375	9.75	129.6335	11.4398	66.7895
20.7332	9.0	3.5	0.375	4.5	236.3871	10.0532	70.084
26.4477	11.0	2.5	0.125	6.75	214.6297	7.881	72.7001
13.5444	8.0	13.375	0.625	18.75	224.267	15.389	57.7392
24.3034	11.0	1.625	0.125	1.5	147.3221	8.5764	53.2598
23.3758	10.0	5.75	0.375	15.0	201.2325	8.9167	70.1508
13.0512	10.0	16.0	0.625	14.25	98.6704	15.9706	55.979
27.0511	12.0	0.0	0.0	0.0	236.4751	7.7052	67.9136
31.256	15.0	0.0	0.0	0.0	224.9595	6.6686	51.2954
20.2575	13.0	7.5	0.5	19.5	134.2877	10.2893	59.1103
22.1697	14.0	7.375	0.25	7.5	187.4499	9.4018	53.9817
22.357	11.0	4.375	0.125	6.75	58.79	9.323	64.4801
24.1502	10.0	12.75	0.375	4.5	156.8864	8.6308	54.8148
22.5078	15.0	11.5	0.5	17.25	207.1679	9.2606	61.1254
25.0746	9.0	0.5	0.125	6.0	140.4411	8.3126	65.0469
23.9316	5.0	4.625	0.125	1.5	119.5682	8.7096	70.2732
19.7875	12.0	1.25	0.125	2.25	124.8352	10.5337	55.6412
25.0281	18.0	4.0	0.25	18.75	133.5208	8.328	52.6857
17.5874	10.0	15.5	0.625	16.5	177.7801	11.8514	46.033
24.1644	10.0	4.0	0.25	3.75	213.573	8.6257	64.2416
21.1065	7.0	5.375	0.25	9.0	152.3544	9.8754	67.9462
14.905	10.0	11.25	0.625	20.25	121.0742	13.9842	59.8548
26.1179	11.0	1.75	0.125	1.5	170.7992	7.9805	67.0541
23.413	10.0	1.625	0.25	11.25	213.7968	8.9025	56.6241
21.1743	12.0	7.125	0.375	13.5	186.6923	9.8438	56.7919
24.9837	9.0	0.75	0.125	1.5	221.4893	8.3428	55.6488
27.1677	12.0	1.5	0.25	6.75	139.2784	7.6722	48.2668
12.894	12.0	14.5	0.625	19.5	180.158	16.1653	54.3786
18.5467	9.0	11.0	0.375	8.25	207.2658	11.2384	68.6274
28.7438	14.0	0.0	0.0	0.0	188.9093	7.2515	43.7227
29.2999	9.0	10.625	0.25	5.25	259.4876	7.1138	56.8583
19.6135	11.0	2.0	0.125	0.75	147.581	10.6271	62.7024
26.4609	10.0	3.375	0.125	6.0	148.5201	7.8771	59.4
19.6262	12.0	20.0	0.625	24.75	189.5137	10.6202	61.7155
18.8467	10.0	9.125	0.5	10.5	214.6988	11.0595	61.1125
24.8974	10.0	3.25	0.125	6.0	115.9816	8.3718	64.4819
14.459	8.0	5.75	0.375	11.25	181.6533	14.4156	65.4904
19.5124	13.0	4.75	0.25	4.5	123.0024	10.6822	69.2795
26.8792	8.0	0.0	0.0	0.0	176.8948	7.7545	65.7558
24.6729	10.0	7.5	0.25	6.75	156.5433	8.4479	57.264
25.7409	9.0	7.875	0.25	6.75	234.8095	8.0974	55.8006
31.8336	10.0	0.0	0.0	0.0	124.1284	6.5476	67.1157
20.7585	7.0	7.25	0.25	3.75	228.2273	10.041	70.2459
24.4795	11.0	5.875	0.125	5.25	106.8741	8.5147	56.1703
21.3474	12.0	3.25	0.375	18.75	133.0958	9.764	58.858
28.6177	5.0	4.875	0.125	1.5	272.1039	7.2834	56.5784
21.6005	13.0	5.5	0.375	7.5	177.8986	9.6495	59.6778
25.6158	10.0	3.5	0.125	5.25	169.9141	8.137	52.9919
25.8849	9.0	13.0	0.375	4.5	254.3518	8.0524	45.3845
19.9731	10.0	0.5	0.25	5.25	212.9921	10.4358	70.3151
19.1908	10.0	2.0	0.125	5.25	129.3018	10.8612	70.9007
18.4747	9.0	13.375	0.375	7.5	223.9201	11.2822	60.1155
23.2443	15.0	2.375	0.25	6.75	170.0345	8.9671	71.0091
25.6142	14.0	0.375	0.125	3.0	174.0552	8.1375	61.8999
17.8872	14.0	11.125	0.875	31.5	203.7315	11.6528	52.0956
22.509	10.0	2.125	0.25	3.75	205.4351	9.2601	64.5331
25.7963	11.0	0.0	0.0	0.0	100.7542	8.08	58.3093
17.4451	10.0	15.625	0.5	11.25	193.2995	11.9481	51.8774
24.3992	9.0	7.25	0.125	4.5	147.1233	8.5427	63.5798
23.0897	15.0	11.125	0.375	12.0	131.3743	9.0272	47.3163
18.479	6.0	5.5	0.125	0.75	175.9976	11.2796	68.9066
29.938	11.0	0.0	0.0	0.0	196.6828	6.9622	61.2478
24.306	9.0	2.875	0.25	8.25	117.5379	8.5755	55.9876
22.6525	8.0	12.75	0.375	5.25	158.7515	9.2014	68.7346
21.6939	13.0	8.0	0.375	8.25	196.4978	9.608	54.1937
23.0754	13.0	6.125	0.25	15.0	99.9103	9.0328	60.7792
19.3953	13.0	14.5	0.625	20.25	231.4165	10.7467	44.5055
16.4806	8.0	5.5	0.5	10.5	210.4519	12.6473	66.3044
22.2435	9.0	0.75	0.125	1.5	170.4301	9.3706	47.5938
23.7378	12.0	8.75	0.5	24.0	138.3499	8.7807	62.6152
28.7233	12.0	0.625	0.125	1.5	236.5016	7.2567	55.7565
27.8456	10.0	0.75	0.125	0.75	148.9942	7.4854	58.7359
10.9525	10.0	11.625	0.625	19.5	147.895	19.0308	62.9125
17.5579	13.0	14.0	0.625	20.25	123.6959	11.8713	62.5146
25.4325	11.0	3.375	0.25	9.75	167.6206	8.1956	64.5962
14.9239	6.0	10.375	0.375	6.0	153.8975	13.9665	64.03
23.9554	10.0	5.75	0.25	3.0	262.6612	8.701	55.2373
25.2656	11.0	2.375	0.125	6.0	210.6465	8.2498	67.2142
27.1688	6.0	0.0	0.0	0.0	175.3913	7.6719	58.9468
27.9621	11.0	1.125	0.125	3.75	222.6746	7.4542	67.8595
24.0017	12.0	3.125	0.25	9.75	108.6483	8.6842	70.3666
23.6072	9.0	6.0	0.25	3.75	182.6049	8.8293	62.904
26.0251	7.0	3.0	0.125	0.75	206.043	8.009	62.2934
28.8623	14.0	1.5	0.125	1.5	172.0414	7.2217	57.0679
23.2616	10.0	13.0	0.375	7.5	214.7768	8.9605	55.7266
21.0733	8.0	11.25	0.25	10.5	224.1171	9.891	62.4891
22.6737	14.0	1.125	0.125	8.25	192.5475	9.1928	62.8119
14.2243	9.0	12.375	0.625	21.75	167.5852	14.6535	52.3564
19.9808	14.0	13.5	0.625	14.25	214.9985	10.4318	54.7716
21.7601	8.0	0.25	0.125	1.5	122.2805	9.5788	52.123
16.6708	12.0	6.875	0.625	18.0	169.3339	12.503	59.9424
22.8496	14.0	11.625	0.5	16.5	209.2192	9.122	70.3207
23.6794	11.0	4.75	0.25	9.0	129.6801	8.8024	58.4478
17.9022	12.0	13.25	0.5	14.25	186.332	11.643	62.3522
22.3156	14.0	8.5	0.25	8.25	158.5486	9.3403	64.7946
24.3916	13.0	6.0	0.25	8.25	165.9722	8.5454	60.514
28.7614	12.0	9.25	0.25	5.25	201.7744	7.247	47.9179
25.988	9.0	1.875	0.125	0.75	245.8552	8.0204	73.9896
30.2064	9.0	0.0	0.0	0.0	217.1488	6.9004	66.9085
24.0905	9.0	1.0	0.25	6.75	183.6524	8.6522	68.8959
26.1084	8.0	1.75	0.125	1.5	153.1297	7.9834	63.0089
26.4363	12.0	5.875	0.25	11.25	243.4898	7.8844	68.4493
17.5016	8.0	11.125	0.5	9.75	224.1918	11.9095	56.2998
19.2904	10.0	8.625	0.25	6.75	141.6572	10.8051	64.07
18.6209	14.0	5.375	0.5	17.25	161.6927	11.1936	63.2877
1.5821	7.0	15.625	0.5	12.0	117.0492	131.7458	53.5394
25.0362	13.0	1.25	0.125	1.5	127.3387	8.3253	49.8996
22.046	14.0	4.375	0.375	24.75	157.9285	9.4546	60.5459
17.2932	10.0	9.0	0.625	17.25	240.3919	12.053	46.4087
22.9027	12.0	4.25	0.375	6.75	187.5592	9.1009	70.5255
25.354	10.0	4.25	0.25	6.0	125.3846	8.221	63.4476
21.9935	6.0	3.25	0.125	0.75	127.6664	9.4771	46.0535
26.5157	11.0	1.125	0.25	6.75	254.6762	7.8608	59.5851
32.4007	12.0	0.0	0.0	0.0	265.9379	6.433	63.9424
19.9552	8.0	10.875	0.25	4.5	154.8223	10.4452	56.3724
20.5048	11.0	4.125	0.25	6.0	147.5662	10.1652	62.8976
27.3496	10.0	3.5	0.125	1.5	130.4212	7.6211	65.8536
17.5255	7.0	7.25	0.25	2.25	113.5016	11.8932	67.3615
21.2104	10.0	5.5	0.25	3.0	190.3559	9.827	70.6767
26.323	18.0	2.125	0.375	21.0	185.5275	7.9184	55.1827
20.2122	13.0	14.375	0.5	22.5	145.2308	10.3123	63.2957
14.0727	8.0	3.25	0.25	4.5	127.0903	14.8113	59.0111
28.1793	9.0	3.625	0.125	5.25	166.141	7.3967	58.3118
27.2957	12.0	4.375	0.25	12.75	170.4263	7.6362	59.7608
23.1837	11.0	2.25	0.125	1.5	217.184	8.9906	56.8775
22.6431	15.0	4.75	0.25	13.5	166.3826	9.2052	52.297
17.6058	10.0	10.25	0.5	14.25	205.5526	11.839	62.1249
26.4073	11.0	2.75	0.125	3.0	177.8772	7.8931	66.0407
27.0252	10.0	0.0	0.0	0.0	116.9224	7.7126	66.4429
18.3556	9.0	15.75	0.5	7.5	140.9961	11.3554	58.2629
21.5474	14.0	7.75	0.5	7.5	162.5646	9.6733	64.0112
32.3248	10.0	0.0	0.0	0.0	198.5607	6.4481	53.5628
28.9622	7.0	2.0	0.125	1.5	255.2468	7.1968	73.4935
20.877	10.0	7.5	0.25	7.5	148.8887	9.984	61.1408
29.1559	9.0	0.0	0.0	0.0	152.2922	7.149	66.7273
17.3827	6.0	0.625	0.125	0.75	128.7071	11.9909	67.6292
19.7579	12.0	12.75	0.5	15.0	179.6678	10.5495	62.3681
16.0559	11.0	6.625	0.5	17.25	135.3565	12.9818	61.5507
19.2917	11.0	19.0	0.625	19.5	164.9202	10.8044	59.8572
21.4949	10.0	0.875	0.125	0.75	165.5692	9.697	65.358
23.9181	9.0	6.375	0.25	9.0	159.5312	8.7145	53.9437
17.9207	10.0	11.75	0.5	17.25	186.1044	11.631	54.5956
21.7908	11.0	3.375	0.25	3.75	199.0532	9.5653	58.2668
19.4042	12.0	8.125	0.375	21.0	222.9824	10.7418	68.2395
15.5441	11.0	13.25	0.625	15.75	199.5682	13.4093	52.8229
21.4424	17.0	8.625	0.625	11.25	177.4429	9.7207	56.7864
29.3495	11.0	0.125	0.125	1.5	145.49	7.1018	52.6551
15.5923	8.0	6.625	0.375	4.5	231.0746	13.3678	65.5116
25.3249	8.0	0.0	0.0	0.0	190.458	8.2304	65.2352
25.3199	11.0	0.25	0.25	9.75	200.7518	8.2321	46.3934
22.4084	8.0	8.75	0.375	8.25	216.9022	9.3016	60.1598
23.2573	9.0	5.875	0.25	5.25	109.0618	8.9621	60.832
23.3972	14.0	6.25	0.375	18.75	180.3176	8.9085	59.8364
14.3904	8.0	12.5	0.625	14.25	179.1482	14.4843	54.7297
21.8617	12.0	5.0	0.25	6.75	196.3725	9.5343	63.7593
21.8904	11.0	3.625	0.25	14.25	115.6872	9.5218	70.0481
16.6563	10.0	8.75	0.5	17.25	127.0127	12.5139	61.0843
23.5721	13.0	7.375	0.375	4.5	196.3725	8.8424	54.2659
24.2623	11.0	2.375	0.25	9.0	194.9956	8.5909	64.6185
16.6041	9.0	15.875	0.5	10.5	125.2977	12.5532	65.3699
22.0213	9.0	7.875	0.375	9.0	234.326	9.4652	60.6339
25.4834	13.0	0.875	0.25	12.75	82.3326	8.1792	70.3479
23.0596	11.0	3.125	0.25	7.5	161.8445	9.039	64.8667
20.4196	13.0	8.625	0.25	9.75	148.1711	10.2076	65.6078
21.5313	12.0	8.75	0.375	18.0	75.1054	9.6806	63.4347
28.8922	9.0	3.25	0.125	1.5	196.2998	7.2142	64.8779
22.9139	10.0	3.875	0.375	4.5	165.5987	9.0964	69.2216
26.7692	10.0	2.25	0.125	4.5	229.0007	7.7864	55.0473
33.0519	6.0	5.5	0.125	1.5	352.7658	6.3063	62.8365
23.2545	9.0	0.75	0.125	1.5	159.1866	8.9632	71.6213
20.6465	13.0	2.75	0.25	15.75	176.3713	10.0954	65.7063
15.8114	10.0	16.375	0.625	14.25	141.6728	13.1826	50.5805
22.4153	15.0	8.5	0.5	7.5	174.9124	9.2988	65.6814
25.2818	11.0	0.0	0.0	0.0	101.2713	8.2445	60.4529
18.2465	11.0	17.0	0.625	17.25	208.3186	11.4233	60.2596
17.4565	14.0	11.25	0.5	10.5	185.8015	11.9403	58.5421
21.8159	14.0	3.75	0.25	12.0	129.3591	9.5543	54.2932
19.8223	13.0	12.375	0.375	15.75	184.7828	10.5152	58.4187
26.8804	11.0	6.375	0.125	6.0	148.8152	7.7542	59.6799
20.1752	14.0	10.875	0.625	24.0	168.5951	10.3313	48.3267
21.7083	10.0	8.0	0.25	9.0	148.6355	9.6016	58.581
22.6293	11.0	4.625	0.25	3.75	125.8519	9.2108	70.3214
23.2173	14.0	4.0	0.25	10.5	182.1349	8.9776	62.3866
24.9319	8.0	16.5	0.375	6.0	228.0147	8.3602	50.7997
20.0896	8.0	1.875	0.125	0.75	136.5393	10.3753	44.9148
20.9841	12.0	6.375	0.375	10.5	146.2274	9.933	47.208
19.8491	11.0	4.625	0.25	9.75	150.2361	10.501	53.1416
21.4731	10.0	6.125	0.375	4.5	231.1063	9.7068	63.1649
23.3356	9.0	0.375	0.125	2.25	143.8154	8.9321	64.0315
16.6748	11.0	10.375	0.5	12.0	127.4761	12.5	48.2435
21.6608	12.0	3.375	0.25	2.25	228.9409	9.6227	54.0627
30.4793	12.0	0.0	0.0	0.0	215.6463	6.8386	51.0081
11.9425	9.0	14.875	0.625	21.75	178.8257	17.4532	57.8613
19.5135	14.0	11.125	0.375	14.25	192.6837	10.6816	60.4828
31.1965	10.0	0.875	0.125	6.0	135.2002	6.6814	59.0455
21.7819	11.0	7.375	0.375	15.75	149.5652	9.5692	56.1971
24.7619	13.0	3.375	0.25	6.0	219.9264	8.4176	66.0883
22.3067	11.0	4.0	0.375	15.75	224.8662	9.3441	58.6825
24.2874	7.0	2.375	0.25	3.75	226.1951	8.582	70.4101
23.811	10.0	3.625	0.25	3.75	184.0617	8.7537	70.6355
23.6078	15.0	3.125	0.25	12.75	89.292	8.8291	70.2526
18.0532	8.0	14.0	0.5	7.5	128.5841	11.5456	56.6622
25.9929	13.0	0.0	0.0	0.0	176.2522	8.0189	67.6399
24.7705	18.0	6.75	0.25	20.25	188.4323	8.4146	58.1549
19.5806	10.0	18.5	0.5	12.75	145.5133	10.645	53.283
17.6985	14.0	14.0	0.625	29.25	152.2306	11.777	58.039
19.8398	7.0	2.5	0.25	6.75	66.9474	10.5059	66.9191
18.9574	11.0	4.25	0.5	18.0	224.7785	10.9949	65.5396
23.7452	15.0	10.625	0.5	17.25	172.3554	8.778	66.4735
23.6529	13.0	0.5	0.125	2.25	141.8029	8.8122	61.4301
18.922	10.0	12.5	0.5	16.5	169.0669	11.0155	60.2205
28.3554	10.0	1.75	0.125	0.75	217.8644	7.3508	65.8101
26.898	12.0	2.625	0.25	9.75	131.1329	7.7491	59.564
15.7719	5.0	12.625	0.375	4.5	117.6886	13.2156	64.389
28.0637	12.0	5.125	0.25	6.75	228.4113	7.4272	66.672
22.9195	8.0	3.125	0.25	8.25	119.9639	9.0942	60.9185
20.3908	10.0	11.875	0.375	11.25	219.1235	10.222	70.1708
21.7866	13.0	4.5	0.25	3.75	140.8335	9.5671	59.7982
25.6802	8.0	0.0	0.0	0.0	148.7089	8.1166	73.5594
20.9399	7.0	4.375	0.25	5.25	140.986	9.954	56.0771
21.4841	11.0	7.5	0.375	6.0	81.8202	9.7018	62.0975
24.387	5.0	2.25	0.125	3.0	174.7145	8.547	54.6373
22.1713	7.0	6.5	0.25	6.0	93.2634	9.4011	58.2991
20.4746	19.0	7.25	0.375	16.5	181.7441	10.1802	56.0956
22.5546	24.0	3.875	0.25	15.0	102.5869	9.2414	50.6199
11.8128	22.0	31.625	1.375	63.0	161.4577	17.6448	41.5297
17.0621	49.0	26.75	1.875	138.0	152.8082	12.2163	39.6195
18.4329	59.0	24.875	1.75	194.25	137.3729	11.3078	32.9422
11.4154	57.0	87.25	3.875	264.75	139.9234	18.2591	26.6015
15.4055	66.0	60.625	2.625	251.25	166.9005	13.5299	35.6325
20.805	73.0	19.375	1.375	227.25	125.413	10.0185	38.4878
15.3575	70.0	85.625	3.25	336.75	124.9994	13.5722	32.5634
18.9626	85.0	47.75	1.875	221.25	156.8878	10.9919	34.816
23.4073	86.0	36.25	2.25	273.75	166.6942	8.9047	30.7989
14.6156	68.0	82.5	3.625	300.0	159.332	14.2611	27.0872
17.9251	92.0	81.25	3.375	375.0	167.1997	11.6281	32.0516
21.1239	80.0	39.5	2.375	321.0	146.415	9.8673	28.2363
15.81	74.0	67.25	3.25	305.25	133.419	13.1837	27.4012
18.3168	81.0	50.0	2.0	209.25	184.898	11.3794	28.8972
21.9699	97.0	32.25	2.0	373.5	153.8853	9.4873	29.3314
15.3901	80.0	105.75	4.875	436.5	161.734	13.5435	26.9376
18.8791	88.0	70.125	2.75	315.75	158.496	11.0405	35.1086
22.9678	76.0	22.25	1.0	166.5	142.0398	9.0751	32.6263
20.7711	79.0	58.375	2.25	282.0	153.9494	10.0349	33.8641
20.3894	82.0	46.25	1.875	233.25	167.6949	10.2227	39.9343
22.2508	85.0	22.5	1.375	226.5	128.9185	9.3675	28.799
15.4933	69.0	70.625	3.375	375.75	157.6522	13.4532	33.8321
21.8613	87.0	38.75	1.875	197.25	170.27	9.5344	32.9521
20.9655	85.0	38.875	2.0	302.25	132.1759	9.9418	27.1692
16.8371	71.0	76.875	3.625	403.5	197.1109	12.3795	29.7953
17.9026	83.0	53.375	2.25	242.25	162.9898	11.6427	35.6296
24.3306	95.0	32.625	1.375	292.5	127.3622	8.5668	29.9825
15.5379	73.0	70.25	3.0	366.75	152.0134	13.4146	33.6115
18.9413	94.0	67.5	3.0	334.5	165.0586	11.0043	30.5997
20.9607	82.0	31.625	2.625	302.25	132.3772	9.9441	28.3007
15.8936	78.0	87.875	4.0	463.5	149.6714	13.1144	31.1208
17.3997	90.0	47.375	2.5	200.25	170.6907	11.9792	28.4359
20.9574	82.0	24.125	1.875	225.0	121.0444	9.9457	28.8337
16.929	82.0	79.375	3.5	392.25	157.6816	12.3123	28.1949
20.1073	94.0	70.25	2.75	315.0	171.9858	10.3661	34.5849
21.6723	81.0	46.75	2.5	345.75	167.2892	9.6176	32.1265
15.4246	71.0	93.875	4.0	411.75	169.0028	13.5132	30.6659
17.0959	84.0	41.625	2.5	251.25	180.5123	12.1921	38.6468
23.4951	80.0	25.125	1.625	260.25	141.8286	8.8714	34.8525
19.4845	69.0	65.0	3.0	351.75	171.7669	10.6975	31.4577
21.0536	90.0	30.5	1.75	147.75	176.8246	9.9002	33.1234
21.2689	88.0	62.75	2.625	344.25	147.173	9.8	28.9373
13.5879	69.0	89.75	4.375	443.25	184.9528	15.3398	32.9674
19.6683	86.0	53.25	2.375	267.0	180.8785	10.5975	32.0321
20.8714	75.0	30.875	1.875	307.5	174.8283	9.9866	35.5077
18.519	77.0	73.375	3.125	324.0	161.7119	11.2552	30.4526
19.9526	87.0	34.0	1.875	175.5	155.0089	10.4465	32.8665
21.8945	85.0	29.125	1.75	284.25	121.6578	9.52	30.182
15.5088	79.0	96.0	4.25	450.75	156.7623	13.4398	30.0999
18.334	82.0	75.375	2.625	309.0	170.5123	11.3688	36.2232
18.1931	76.0	38.625	2.625	324.0	140.5457	11.4568	27.9175
15.963	66.0	66.125	3.125	389.25	150.3519	13.0574	35.9193
18.8576	84.0	62.75	2.25	294.75	143.9465	11.0531	37.7563
23.3423	82.0	31.125	1.5	215.25	145.986	8.9295	25.027
17.5672	69.0	71.375	3.25	346.5	147.7556	11.865	32.6424
18.4485	96.0	104.125	3.5	432.75	181.678	11.2982	30.5189
21.567	82.0	37.0	2.125	270.0	127.8497	9.6645	30.9052
18.2453	70.0	64.375	2.75	299.25	154.8097	11.424	36.7694
19.3261	87.0	46.5	1.375	194.25	159.1399	10.7852	35.1008
22.1112	90.0	30.5	1.875	274.5	110.4092	9.4267	24.8259
16.2536	71.0	78.25	3.125	333.75	136.3723	12.8239	29.4955
20.9944	78.0	41.875	1.25	162.0	142.8426	9.9281	35.1232
23.0171	84.0	33.625	1.875	338.25	166.6046	9.0557	34.346
18.0122	76.0	74.125	3.875	357.75	188.6008	11.5719	29.815
16.3983	87.0	57.875	3.375	422.25	154.0144	12.7108	34.7561
20.5557	76.0	24.75	1.875	271.5	127.1469	10.14	30.2119
17.8208	72.0	62.25	3.125	411.0	157.5299	11.6962	36.5724
18.945	88.0	51.25	2.125	209.25	147.708	11.0021	31.4783
21.1655	81.0	34.25	2.5	295.5	169.822	9.8479	29.4109
15.5495	82.0	95.375	4.75	540.0	193.5843	13.4046	28.7088
16.9515	91.0	48.875	3.0	297.0	158.268	12.296	34.3889
20.3464	78.0	34.5	2.125	291.0	124.9245	10.2443	29.6936
21.0092	83.0	62.375	2.5	284.25	159.8407	9.9211	31.8702
20.4707	95.0	50.875	2.0	234.75	164.8459	10.1821	30.5454
21.4593	78.0	41.625	2.5	295.5	151.1593	9.713	27.0296
14.9546	76.0	77.875	3.75	355.5	154.6415	13.9379	31.2455
18.1246	77.0	64.75	2.625	253.5	187.0086	11.5001	35.6188
21.2286	77.0	28.875	2.25	305.25	149.9592	9.8186	34.7751
20.7015	78.0	61.0	3.0	322.5	160.1557	10.0686	32.9058
19.2225	81.0	38.25	1.875	198.0	156.0977	10.8433	38.5635
22.1832	89.0	32.375	1.75	286.5	150.8852	9.3961	28.4945
15.2505	87.0	103.125	4.625	443.25	182.5811	13.6674	28.1348
17.7208	87.0	76.25	2.875	336.0	153.1807	11.7622	32.5507
21.6794	82.0	30.625	1.5	290.25	125.1493	9.6144	31.1141
17.215	70.0	68.0	2.875	323.25	146.1004	12.1078	32.8283
20.1849	88.0	66.875	1.75	223.5	152.0511	10.3263	31.4669
22.2789	86.0	31.0	1.625	294.0	123.1094	9.3557	28.1599
15.4198	69.0	88.125	3.25	321.0	130.1413	13.5174	31.1688
21.3145	95.0	62.75	2.375	298.5	172.0437	9.779	30.4577
22.1207	71.0	23.75	1.75	213.75	134.8619	9.4226	29.1878
16.4752	73.0	75.75	3.875	429.0	163.0477	12.6514	31.3795
20.9882	98.0	41.25	1.875	222.75	146.1995	9.9311	37.0873
21.0664	81.0	25.125	1.625	284.25	126.2433	9.8942	32.9275
17.1784	74.0	73.875	3.375	327.0	149.2875	12.1336	30.3444
17.2879	92.0	71.0	3.125	345.75	166.8934	12.0567	34.2354
20.2924	79.0	39.875	2.75	305.25	150.2052	10.2716	28.1364
16.3934	70.0	84.75	4.125	491.25	205.7933	12.7146	33.8431
21.4573	88.0	9.375	1.0	54.75	167.8391	9.7139	32.6683
22.5135	75.0	32.75	1.5	267.0	134.9496	9.2582	33.5012
17.8935	81.0	96.0	3.75	392.25	152.0489	11.6486	31.1888
17.398	90.0	58.75	2.75	257.25	182.9219	11.9804	32.6052
21.4156	65.0	28.625	1.5	153.0	131.0449	9.7329	27.4357
14.8705	75.0	75.875	3.75	355.5	146.0319	14.0167	32.0919
19.0587	99.0	70.25	2.5	354.0	155.8889	10.9365	32.3654
20.0459	82.0	40.0	2.25	366.75	143.6897	10.3979	30.0228
16.8299	79.0	74.125	3.375	335.25	163.7524	12.3848	25.4831
15.9374	88.0	103.125	3.375	415.5	165.7739	13.0784	31.5601
19.0491	87.0	54.375	2.75	420.0	123.025	10.942	28.9472
20.6299	79.0	71.5	3.0	347.25	172.4532	10.1035	33.839
20.3368	83.0	51.25	2.0	231.75	207.1495	10.2492	35.0869
24.7705	90.0	25.875	1.25	238.5	133.4901	8.4146	28.9687
17.14	73.0	64.0	3.0	285.0	156.4422	12.1607	30.7945
21.318	90.0	70.375	2.375	320.25	178.6865	9.7774	34.3581
21.8942	84.0	58.5	2.375	312.75	140.2385	9.5201	28.2091
13.863	62.0	70.875	3.625	349.5	173.9451	15.0354	34.0375
18.7711	83.0	47.5	2.375	224.25	175.0346	11.104	31.5674
22.6948	81.0	36.875	2.0	306.75	131.8008	9.1843	28.3213
18.2667	75.0	68.5	3.0	334.5	149.1725	11.4107	31.2826
21.2843	92.0	39.5	1.5	172.5	164.5211	9.7929	30.7913
22.4567	91.0	33.875	2.25	384.75	151.4083	9.2816	31.5317
16.9677	75.0	76.125	3.375	300.75	176.3819	12.2842	27.0225
17.1935	69.0	63.625	2.5	237.0	178.8749	12.1229	28.9893
19.4544	56.0	21.25	1.625	180.75	149.4403	10.714	36.7935
18.3095	55.0	54.25	3.0	248.25	197.0559	11.384	35.5794
23.8841	61.0	14.75	0.875	60.75	173.8337	8.7269	34.6196
22.7225	39.0	12.125	0.875	90.0	162.5095	9.1731	43.8879
20.1152	50.0	44.125	1.875	128.25	168.8427	10.3621	35.3904
21.3485	40.0	13.625	0.75	51.0	185.2255	9.7635	52.0011
26.8682	42.0	9.5	0.5	36.75	167.3768	7.7577	38.4914
17.2256	40.0	54.5	1.875	145.5	159.8822	12.1003	45.8937
18.6537	40.0	12.0	0.75	45.75	177.7186	11.1739	50.1162
22.7447	37.0	8.0	0.75	77.25	155.0049	9.1641	41.1418
15.3441	41.0	47.25	2.0	171.0	143.5909	13.5841	44.7851
17.7399	48.0	41.125	1.875	105.75	172.4608	11.7495	42.9314
23.1201	32.0	13.5	0.75	66.0	147.5317	9.0153	50.93
17.5083	37.0	51.25	2.0	170.25	202.6322	11.9049	46.6769
21.5591	50.0	20.0	1.25	70.5	209.4808	9.6681	41.3825
27.0169	48.0	8.875	0.5	67.5	142.233	7.715	36.1749
15.2124	29.0	31.75	1.375	98.25	136.2598	13.7017	51.9826
19.443	40.0	6.125	0.5	21.0	134.5567	10.7203	47.718
21.09	33.0	17.375	0.875	76.5	158.7332	9.8831	47.2711
20.5907	44.0	36.375	1.625	113.25	186.4103	10.1228	37.1672
21.9178	34.0	9.75	0.75	33.75	184.1471	9.5099	50.8955
21.3671	34.0	7.125	0.875	63.0	154.4459	9.755	43.4174
15.7611	36.0	53.625	1.75	116.25	152.0413	13.2247	46.3771
22.2467	45.0	14.5	0.625	49.5	162.8148	9.3693	45.3737
25.715	45.0	8.75	0.625	73.5	147.1925	8.1056	40.7975
11.3673	30.0	49.625	2.0	146.25	167.5826	18.3364	49.1154
19.4594	40.0	14.0	0.875	42.0	127.0546	10.7113	36.531
19.4642	38.0	24.25	1.625	105.0	172.0684	10.7086	37.4466
19.7297	35.0	43.5	1.625	120.75	176.5702	10.5645	44.8172
20.9309	41.0	14.125	1.0	63.0	133.6866	9.9582	48.5347
25.1377	41.0	7.5	0.375	36.75	142.2477	8.2917	31.5926
14.7526	29.0	35.875	1.5	84.0	160.2038	14.1287	49.2338
22.7726	47.0	20.125	1.25	79.5	198.783	9.1529	41.0559
25.4202	43.0	12.5	0.75	58.5	156.6256	8.1996	43.2486
18.921	33.0	41.375	1.5	108.75	190.4726	11.0161	51.0675
19.0357	39.0	11.0	1.0	36.0	136.0062	10.9497	47.4328
22.3819	48.0	10.625	0.75	102.75	122.8792	9.3127	40.3108
15.4959	36.0	39.0	1.875	132.75	161.7544	13.451	42.3751
19.1302	48.0	19.5	1.375	97.5	163.5	10.8956	49.0945
20.9744	38.0	32.0	1.125	105.75	145.3751	9.9376	46.9872
20.9643	33.0	28.625	1.125	78.75	140.4342	9.9424	43.5049
22.5185	43.0	13.625	0.875	52.5	217.2724	9.2562	40.473
25.2743	39.0	7.25	0.625	70.5	133.4236	8.2469	46.6766
19.7521	35.0	22.0	1.125	87.75	127.088	10.5526	46.3337
17.776	34.0	13.375	0.875	56.25	157.7699	11.7256	53.5569
23.8747	44.0	16.125	0.875	111.0	124.6526	8.7304	43.8609
17.2509	36.0	47.375	2.0	134.25	186.5461	12.0826	45.8876
22.973	47.0	13.125	1.125	46.5	168.4216	9.073	44.119
22.2761	32.0	9.875	1.0	81.75	192.6114	9.3569	46.7821
13.7178	30.0	28.625	1.375	78.0	187.6543	15.1945	38.7109
23.2535	49.0	3.625	0.375	18.0	157.6727	8.9636	42.4256
23.162	34.0	10.125	0.375	45.75	117.7279	8.999	45.5539
20.2218	33.0	39.25	1.625	105.0	205.3722	10.3074	47.88
18.5816	37.0	20.0	1.0	50.25	134.7612	11.2173	46.0764
21.3788	43.0	18.25	1.0	85.5	127.1734	9.7496	36.5901
16.0382	34.0	43.75	2.125	136.5	188.8732	12.9962	46.8812
22.2204	55.0	17.25	0.75	39.0	165.2036	9.3803	42.4683
23.2579	37.0	12.25	0.625	70.5	171.5187	8.9619	42.2045
19.5175	37.0	39.125	1.375	84.0	188.8233	10.6794	43.051
23.0714	42.0	21.0	1.125	73.5	155.2685	9.0343	42.836
25.7412	34.0	7.375	0.5	48.0	145.1212	8.0973	37.1532
17.2104	27.0	39.125	1.5	86.25	148.1538	12.111	42.1856
23.7961	46.0	3.5	0.25	11.25	169.9705	8.7592	47.6476
24.1889	43.0	7.0	0.625	69.0	116.6324	8.617	34.3205
16.9487	35.0	38.75	1.5	113.25	126.311	12.298	51.8994
22.1234	46.0	28.625	1.25	69.0	203.0471	9.4215	42.9559
24.1032	36.0	9.625	0.75	76.5	165.8343	8.6476	41.1528
18.28	36.0	46.375	1.875	129.75	182.668	11.4024	40.6334
20.753	42.0	13.625	0.875	57.0	145.7468	10.0436	50.5066
24.0753	44.0	8.875	0.375	55.5	152.8349	8.6576	42.9836
18.4645	32.0	39.125	1.375	104.25	192.9235	11.2884	47.005
21.2088	41.0	12.25	1.0	51.75	165.4033	9.8278	42.201
24.1459	45.0	19.75	1.125	96.0	161.4642	8.6323	37.3073
17.949	30.0	37.0	1.5	62.25	164.9381	11.6126	43.885
18.9396	36.0	21.5	1.25	48.75	202.6215	11.0053	46.1011
22.5768	40.0	9.375	0.875	69.75	164.9331	9.2323	33.9366
17.4262	33.0	35.125	1.375	101.25	157.6727	11.961	47.3496
20.5198	44.0	3.875	0.625	41.25	175.1824	10.1578	48.3228
23.7829	34.0	8.0	0.5	56.25	149.1319	8.7641	43.1833
16.367	36.0	58.375	2.0	129.0	182.6813	12.7351	45.3133
22.8531	45.0	12.25	1.125	63.75	199.2409	9.1206	46.4473
24.7572	41.0	14.75	0.875	99.0	182.6574	8.4192	45.9466
17.2828	36.0	47.125	1.75	141.0	179.9656	12.0603	45.9663
16.3236	40.0	27.625	1.25	55.5	149.7239	12.7689	36.0055
22.3006	40.0	11.75	0.5	71.25	137.8724	9.3466	45.7669
20.0458	39.0	33.125	1.625	103.5	167.4532	10.3979	40.2628
22.2202	50.0	18.25	1.0	63.0	163.3573	9.3804	42.056
23.5348	38.0	9.625	0.75	71.25	131.5916	8.8565	36.3133
17.474	31.0	38.75	1.5	90.75	185.8511	11.9283	46.3569
21.884	35.0	10.0	0.625	36.0	177.6971	9.5245	39.7493
22.6572	41.0	14.125	0.75	82.5	115.7082	9.1995	40.6114
19.4059	33.0	44.625	1.5	97.5	154.3669	10.7408	51.212
23.8952	45.0	10.0	0.75	38.25	163.5308	8.7229	40.8412
23.0255	40.0	14.125	1.125	115.5	155.2315	9.0524	47.5852
16.9941	39.0	35.375	1.75	126.0	125.6218	12.2651	39.5834
17.9588	33.0	9.5	0.875	44.25	179.0159	11.6063	40.8139
21.8765	34.0	13.0	0.75	74.25	140.4497	9.5278	47.0901
22.9321	38.0	32.625	1.25	87.0	143.8167	9.0892	40.3233
22.2404	41.0	15.5	1.0	38.25	152.6719	9.3719	41.0706
23.8335	49.0	18.875	1.0	109.5	180.8129	8.7455	39.5609
14.1988	37.0	68.75	2.5	182.25	182.187	14.6798	45.3291
18.6565	42.0	19.125	1.25	71.25	170.4558	11.1722	45.8303
23.9901	41.0	14.375	0.75	95.25	158.9144	8.6884	45.0846
16.4578	40.0	44.0	1.625	164.25	146.025	12.6648	51.9735
20.2311	48.0	22.25	1.25	95.25	138.5868	10.3027	43.3568
23.5447	41.0	17.5	0.75	96.0	132.1386	8.8527	41.2381
16.2519	29.0	35.0	1.5	86.25	192.6763	12.8253	59.8508
23.1991	48.0	18.5	0.875	33.0	156.2291	8.9846	41.4996
22.9203	37.0	8.0	0.625	64.5	128.4342	9.0939	40.8499
17.4755	34.0	40.75	1.625	141.75	209.2972	11.9273	50.8376
21.3253	38.0	15.625	0.75	50.25	169.4255	9.7741	47.7705
24.8362	33.0	5.875	0.5	45.75	124.1866	8.3924	37.5661
17.913	40.0	38.75	1.375	117.75	138.7437	11.636	42.2666
22.4311	51.0	15.5	1.125	44.25	169.1372	9.2922	38.4754
23.0504	37.0	13.125	0.875	69.75	144.9265	9.0426	40.483
14.1281	36.0	32.375	1.625	92.25	149.0421	14.7532	35.3602
18.242	39.0	14.0	1.125	83.25	189.2343	11.4261	41.4658
19.7223	41.0	14.75	1.125	99.0	127.4404	10.5685	39.4244
21.2712	36.0	46.875	1.5	97.5	169.8455	9.7989	38.5831
20.8596	31.0	17.25	0.875	57.75	183.2881	9.9923	52.0438
19.5022	37.0	19.5	1.375	134.25	131.623	10.6878	47.7401
17.9607	40.0	46.125	2.125	173.25	170.1691	11.6051	41.3084
23.5675	44.0	9.375	0.75	35.25	236.3575	8.8442	43.9942
23.0476	37.0	7.5	0.375	48.75	144.9066	9.0437	45.4613
15.9227	35.0	42.25	1.625	122.25	116.205	13.0904	43.6235
20.7074	48.0	8.625	0.75	27.75	144.9614	10.0657	40.575
24.6119	43.0	7.875	0.625	73.5	157.9966	8.4689	37.2297
18.6198	37.0	58.625	2.0	151.5	201.0449	11.1943	46.9571
22.433	36.0	14.875	0.625	32.25	205.1641	9.2914	45.6793
24.4484	35.0	10.75	0.75	82.5	208.0326	8.5255	49.1208
15.3609	35.0	35.125	1.875	181.5	188.7549	13.5692	50.7645
22.6391	48.0	13.625	0.875	64.5	154.3431	9.2069	47.4578
21.2778	40.0	9.75	0.625	78.75	105.9456	9.7959	39.3756
17.3713	38.0	47.875	2.125	160.5	173.7835	11.9988	41.542
21.2336	42.0	13.625	1.25	57.75	188.478	9.8163	43.1828
22.8633	40.0	9.625	0.875	72.0	145.5337	9.1166	35.4968
15.0924	32.0	48.625	2.0	120.75	173.4188	13.8106	42.96
19.1823	44.0	16.75	1.375	70.5	165.1831	10.866	42.3257
23.7115	37.0	10.875	0.625	60.0	138.3901	8.7905	39.9978
19.9885	31.0	29.25	1.125	76.5	155.8848	10.4277	51.8451
20.1112	39.0	22.625	1.25	66.75	179.5934	10.3641	43.0046
23.5608	36.0	12.125	0.875	73.5	141.0269	8.8467	50.5233
17.3197	36.0	38.375	1.625	85.5	171.3626	12.0346	45.3072
23.5352	46.0	8.625	1.0	37.5	212.6201	8.8563	46.2894
23.1092	49.0	11.25	0.75	91.5	166.2816	9.0196	43.3773
20.2597	33.0	34.5	1.5	89.25	197.3025	10.2882	38.6481
18.6211	37.0	19.0	1.125	66.75	164.0386	11.1935	41.0787
19.8823	38.0	20.0	1.5	143.25	145.7723	10.4834	47.6943
17.9574	37.0	55.625	2.125	142.5	195.0316	11.6072	45.2019
22.8912	40.0	17.375	1.0	66.75	161.6135	9.1055	48.9003
24.3075	39.0	4.25	0.25	27.75	126.8391	8.5749	36.5328
19.3679	37.0	47.25	1.625	149.25	184.9553	10.7619	52.4934
25.3141	45.0	8.625	0.375	28.5	155.4949	8.234	45.3937
20.1422	35.0	10.0	0.625	78.0	114.3536	10.3482	44.8911
15.7931	28.0	35.375	1.625	99.0	175.544	13.1979	46.607
23.8578	44.0	10.125	0.875	36.75	190.5087	8.7366	42.9901
22.9942	33.0	15.5	1.125	121.5	149.7157	9.0647	47.3512
19.6504	38.0	40.875	1.625	129.0	187.9303	10.6072	48.8498
22.3932	49.0	18.5	0.875	76.5	133.4103	9.308	43.5193
23.4436	38.0	9.125	0.5	62.25	100.8713	8.8909	41.897
20.0877	31.0	30.375	1.25	73.5	174.1609	10.3763	39.1347
20.8451	43.0	18.75	1.25	67.5	176.7629	9.9992	44.2901
23.9551	38.0	13.125	0.75	51.0	147.2548	8.7011	36.269
17.5308	37.0	40.25	1.875	130.5	201.9158	11.8896	43.6442
19.6683	40.0	23.0	1.125	82.5	212.2592	10.5975	50.5517
24.9279	36.0	6.0	0.625	71.25	109.3036	8.3615	44.2543
17.1586	38.0	44.0	1.5	108.0	151.003	12.1476	40.9745
23.2023	39.0	5.125	0.625	30.75	178.4328	8.9834	43.5035
20.8518	38.0	21.75	1.125	127.5	145.5603	9.996	50.8699
17.5116	31.0	27.75	1.625	96.0	197.8022	11.9027	43.1443
21.5297	34.0	6.75	0.75	33.0	175.8066	9.6813	42.0146
22.1846	38.0	11.125	1.0	96.0	193.5996	9.3955	47.456
21.7922	40.0	30.75	1.375	84.0	199.0575	9.5647	42.2946
20.4259	47.0	9.625	1.0	60.0	150.1233	10.2044	43.9043
24.335	42.0	11.5	0.875	90.0	165.9135	8.5652	44.9619
17.5221	37.0	54.5	2.125	163.5	196.6033	11.8956	50.5862
18.5586	30.0	19.875	1.0	41.25	162.133	11.2312	42.7169
24.7039	40.0	13.875	0.75	108.0	167.1093	8.4373	48.3522
19.9172	47.0	42.25	1.75	175.5	146.7274	10.4651	47.452
17.5392	44.0	18.875	1.5	93.0	133.0698	11.884	37.9945
23.1303	36.0	5.75	0.375	36.75	152.9456	9.0113	39.1208
15.5363	33.0	31.875	1.625	108.75	174.3095	13.416	44.7464
22.8899	44.0	15.5	1.0	43.5	184.5758	9.106	43.3873
27.2918	38.0	11.25	0.75	75.0	178.5201	7.6373	40.0483
19.4701	37.0	37.0	1.75	116.25	158.4332	10.7054	38.2825
20.0264	33.0	6.375	0.625	20.25	174.9764	10.408	46.8395
21.406	40.0	13.125	0.875	109.5	120.0842	9.7372	46.6987
20.3221	38.0	34.5	1.375	93.0	153.9955	10.2566	39.8217
19.3968	37.0	9.75	0.875	54.75	147.7834	10.7458	47.8686
22.293	40.0	15.0	1.0	93.0	142.9059	9.3498	39.5068
18.1837	40.0	49.125	2.125	119.25	212.1535	11.4627	41.6727
18.7864	43.0	26.0	1.625	75.0	158.9499	11.095	32.4446
20.0996	41.0	18.375	1.125	96.75	150.3554	10.3701	36.5258
22.6156	37.0	26.625	0.875	57.0	132.5599	9.2164	42.076
19.8999	37.0	10.125	0.625	39.75	172.8914	10.4742	43.9532
23.1112	42.0	20.25	1.125	96.0	132.2876	9.0188	40.4976
21.7351	39.0	40.125	1.75	154.5	180.3907	9.5898	44.3066
24.6922	44.0	15.625	1.0	59.25	190.3228	8.4413	49.7212
24.0507	35.0	12.5	0.625	47.25	157.5883	8.6665	33.6959
14.1933	28.0	44.125	1.625	83.25	188.9689	14.6855	54.3769
18.177	41.0	20.125	1.125	72.0	155.9529	11.467	42.9848
23.0594	46.0	8.875	0.625	80.25	125.7172	9.0391	36.9352
16.4419	39.0	53.75	2.125	164.25	140.7474	12.6771	45.661
25.0025	44.0	15.0	0.75	41.25	189.3185	8.3366	41.5598
23.5293	39.0	11.5	0.875	85.5	163.6257	8.8585	40.6978
17.3993	43.0	48.5	2.125	141.75	161.9796	11.9795	38.5248
21.5635	41.0	13.0	1.0	60.0	196.1344	9.6661	44.1569
23.554	39.0	4.5	0.5	52.5	128.6503	8.8492	43.7054
18.9489	32.0	28.5	1.25	82.5	166.3166	10.9999	45.0918
19.2871	38.0	14.0	1.25	60.75	183.1559	10.807	49.8248
21.705	49.0	19.625	1.375	87.75	162.1505	9.6031	32.9215
19.7272	29.0	34.375	1.625	98.25	204.0848	10.5659	43.5516
22.4797	42.0	13.875	0.75	38.25	148.0793	9.2721	43.7091
22.2938	36.0	12.375	0.75	70.5	168.2974	9.3495	40.3811
15.8771	35.0	51.625	2.0	165.0	181.9631	13.128	50.3569
21.6583	42.0	4.0	0.625	31.5	161.4375	9.6238	47.4327
23.2465	37.0	18.0	0.875	74.25	159.2296	8.9663	44.6527
16.4781	37.0	42.75	1.875	138.0	144.4415	12.6492	46.7895
20.257	37.0	15.125	1.25	49.5	181.6174	10.2895	40.8831
19.8199	46.0	12.625	0.875	87.0	144.4343	10.5165	39.2302
20.5944	39.0	35.375	1.375	110.25	139.6377	10.121	42.0259
21.4706	37.0	9.75	0.5	32.25	162.5074	9.7079	42.7251
25.1502	41.0	11.875	0.5	54.75	142.8055	8.2876	34.8683
17.1587	42.0	50.25	2.125	207.75	147.3246	12.1475	47.7756
21.9723	38.0	9.25	0.75	27.75	180.9624	9.4863	52.412
23.5359	38.0	8.25	0.5	48.75	153.8394	8.856	36.5657
17.3419	36.0	47.625	2.125	153.0	176.8293	12.0192	43.3357
22.8099	41.0	10.875	0.75	40.5	183.5892	9.1379	51.6809
23.0465	40.0	10.5	0.75	98.25	163.5149	9.0441	43.6654
19.7321	33.0	32.125	1.375	111.75	161.2812	10.5632	50.7983
21.9518	43.0	21.875	1.125	66.0	170.5698	9.4951	42.0807
22.3871	39.0	11.0	1.0	88.5	148.9853	9.3105	44.5632
14.4862	38.0	52.0	2.125	159.75	169.9262	14.3885	47.3197
20.7576	40.0	14.375	1.25	75.0	200.2282	10.0414	45.632
20.4814	33.0	9.5	0.75	57.0	94.7692	10.1768	40.9654
18.8652	33.0	26.5	1.125	72.75	171.9158	11.0487	45.5218
22.5195	41.0	17.125	1.125	60.75	171.3372	9.2558	47.4153
23.8551	43.0	21.875	1.125	114.75	165.6178	8.7375	46.4482
17.2601	38.0	43.5	2.0	117.75	201.7809	12.0761	40.7504
21.4133	43.0	12.25	1.125	72.0	179.6034	9.7339	45.6881
23.2268	40.0	11.125	0.875	85.5	170.3601	8.9739	44.3141
19.5398	40.0	30.75	1.375	119.25	143.2441	10.6672	45.8974
22.0537	39.0	7.125	0.625	27.75	189.0029	9.4513	42.0699
23.1015	40.0	9.875	0.875	96.0	132.2775	9.0226	41.3451
17.6997	37.0	50.5	2.125	140.25	179.9689	11.7762	43.3338
19.3588	37.0	24.0	1.5	92.25	170.4597	10.7669	49.2368
22.1088	39.0	13.625	1.0	120.0	152.278	9.4277	48.5471
18.9263	31.0	34.0	1.25	83.25	177.8502	11.013	47.2108
21.5969	41.0	13.625	0.75	53.25	181.0577	9.6512	49.4842
22.8737	42.0	10.5	0.5	75.0	136.8129	9.1124	46.6989
16.2207	42.0	38.25	2.0	164.25	156.9694	12.8499	41.2197
21.2775	44.0	8.0	0.75	33.0	175.4962	9.796	46.3626
23.1179	41.0	16.625	0.875	91.5	154.854	9.0162	36.855
15.6103	32.0	51.5	2.125	111.75	187.0322	13.3524	41.1804
23.3038	35.0	16.375	0.75	39.0	156.637	8.9443	43.07
24.2975	46.0	9.125	0.75	108.0	167.9892	8.5785	40.398
20.166	34.0	28.5	1.25	95.25	192.3895	10.336	38.9398
23.4452	44.0	16.0	0.875	57.0	171.5137	8.8903	42.0941
24.182	33.0	7.75	0.5	39.75	121.1784	8.6194	45.1752
19.0034	36.0	42.25	1.5	114.0	185.0956	10.9683	51.1573
22.1072	36.0	4.75	0.625	19.5	197.7026	9.4284	40.5473
23.1885	40.0	11.125	0.5	70.5	132.6291	8.9887	43.578
21.6353	31.0	33.125	1.125	61.5	164.5788	9.634	44.3117
21.6785	36.0	13.75	1.0	42.0	177.2612	9.6148	41.1749
22.3595	45.0	19.25	1.25	84.0	158.5875	9.322	35.2094
18.667	34.0	38.0	1.5	84.75	207.9188	11.166	44.6863
21.1364	36.0	9.75	1.0	49.5	157.8586	9.8614	47.5001
21.4085	32.0	8.125	0.625	57.0	129.6637	9.7361	48.686
21.3453	40.0	34.0	1.375	108.75	179.5161	9.7649	46.3724
22.9597	45.0	4.875	0.625	33.75	144.4067	9.0783	42.1827
23.5281	39.0	16.25	0.875	68.25	130.2526	8.859	45.9095
15.6357	31.0	46.75	1.875	117.0	175.0397	13.3307	52.8517
22.0092	41.0	22.0	1.5	105.0	190.2691	9.4704	48.6252
25.0761	35.0	3.625	0.625	57.0	132.0707	8.3121	46.0169
20.1224	36.0	33.5	1.5	124.5	186.1628	10.3584	47.6411
22.8866	47.0	16.125	1.0	66.0	183.3371	9.1073	47.5349
22.3841	41.0	11.625	0.875	112.5	170.4208	9.3117	44.3295
14.3798	38.0	56.0	2.375	201.75	163.6993	14.495	45.8709
17.1848	41.0	11.5	0.875	45.0	163.5452	12.129	42.3256
24.5757	35.0	9.0	0.5	42.75	176.5995	8.4813	35.6634
21.167	38.0	48.125	1.75	123.0	191.4786	9.8472	45.3775
24.005	41.0	16.625	1.0	59.25	196.1505	8.683	47.2404
23.3265	42.0	13.0	0.625	85.5	119.8949	8.9355	43.6853
16.5312	30.0	33.75	1.5	114.0	174.8379	12.6086	49.5448
18.4928	41.0	13.375	1.125	57.75	152.9581	11.2711	47.4179
20.4437	42.0	13.875	1.0	81.75	131.7237	10.1956	38.855
16.8672	38.0	43.75	2.125	160.5	155.3939	12.3574	43.2078
21.9604	45.0	7.875	1.125	69.75	201.9973	9.4914	42.024
25.6189	42.0	8.5	0.625	68.25	152.6723	8.136	38.8846
18.4748	33.0	41.75	1.625	124.5	168.5518	11.2821	50.8788
22.4397	38.0	14.125	0.75	38.25	146.4647	9.2887	39.8007
20.3446	33.0	17.375	1.125	92.25	127.0001	10.2452	50.5419
17.3584	31.0	37.625	1.5	96.75	148.9094	12.0077	48.1503
22.9807	46.0	17.625	0.875	56.25	193.4164	9.07	47.495
24.0959	50.0	12.125	0.875	115.5	147.4924	8.6502	37.7327
15.5174	36.0	44.625	1.75	141.0	144.8063	13.4323	46.3872
20.0542	43.0	12.375	0.75	45.0	158.0413	10.3936	40.5038
23.904	39.0	9.875	0.625	69.75	147.9605	8.7197	43.0124
18.0297	32.0	48.0	1.75	102.0	167.4714	11.5607	40.2918
24.6099	41.0	10.0	0.75	30.75	224.426	8.4696	43.5607
25.5452	38.0	9.25	0.5	55.5	160.171	8.1595	46.7115
18.6154	37.0	34.5	1.875	142.5	229.367	11.1969	43.6267
20.6834	40.0	16.0	0.875	48.0	178.0678	10.0774	49.6033
24.5459	37.0	6.25	0.5	64.5	137.3387	8.4916	46.5896
19.6465	37.0	27.125	1.25	116.25	147.4264	10.6093	49.6404
21.0471	39.0	10.875	1.25	53.25	195.3756	9.9033	44.9653
26.1195	46.0	15.125	1.0	81.75	166.298	7.9801	39.3798
14.9043	36.0	44.625	2.0	135.75	168.5548	13.9849	43.4543
16.0075	32.0	13.375	1.25	57.75	185.9	13.0211	44.8473
21.3636	44.0	15.5	1.125	101.25	145.9869	9.7566	40.4232
21.2755	32.0	22.875	1.0	44.25	196.9913	9.797	36.0252
21.4138	39.0	14.5	0.75	47.25	177.6683	9.7337	45.4427
24.1199	52.0	24.5	1.25	138.0	163.003	8.6416	37.3144
18.1647	38.0	58.0	2.25	161.25	172.8246	11.4747	45.4654
21.3366	38.0	9.0	0.875	42.75	197.3117	9.7689	41.4229
21.3586	32.0	4.75	0.5	57.75	158.2594	9.7588	45.8483
18.8581	36.0	39.625	1.625	111.0	165.4938	11.0528	44.838
18.8956	42.0	14.375	0.875	42.75	173.6288	11.0309	37.9475
20.3194	39.0	15.875	0.75	66.75	92.6638	10.2579	36.5502
19.3862	34.0	52.0	1.625	94.5	181.05	10.7517	43.2061
22.2314	52.0	32.125	1.5	90.75	198.5546	9.3757	38.079
25.2253	37.0	13.0	0.625	65.25	154.5378	8.2629	39.6607
21.4657	36.0	23.25	1.125	74.25	214.3416	9.7101	42.5962
23.5824	39.0	9.75	0.5	28.5	143.3182	8.8386	49.5354
20.574	33.0	14.75	0.875	90.75	133.8442	10.131	47.5184
12.9719	32.0	42.75	2.25	117.0	138.7809	16.0682	41.3919
22.7558	48.0	23.25	1.375	65.25	177.1173	9.1596	36.7796
23.3972	37.0	9.5	0.625	57.0	136.6145	8.9085	42.9309
22.2274	31.0	27.625	1.125	55.5	205.0872	9.3774	39.472
23.6677	41.0	6.5	0.625	36.75	190.9544	8.8067	43.4675
22.146	45.0	16.5	0.75	84.75	148.0259	9.4119	37.4429
16.8375	31.0	33.75	1.625	130.5	157.6831	12.3792	49.9234
18.2489	36.0	15.625	1.0	64.5	155.3363	11.4218	47.0393
22.4094	46.0	14.125	1.125	120.75	132.7091	9.3012	46.9159
18.7728	35.0	39.75	1.75	96.0	159.4054	11.103	42.3835
22.1174	43.0	17.75	1.25	69.0	201.6806	9.424	41.2725
22.9605	35.0	10.375	0.625	60.0	116.8132	9.078	43.3185
19.2277	36.0	30.0	1.25	97.5	153.0488	10.8404	44.1531
21.4676	38.0	19.5	0.875	51.75	197.3573	9.7093	51.4972
24.5185	46.0	17.875	0.875	86.25	139.5864	8.5011	41.9335
13.6916	28.0	47.5	1.75	111.75	153.2812	15.2236	56.9372
21.4757	42.0	17.75	1.0	51.75	170.6546	9.7056	40.8485
23.1244	48.0	8.875	0.625	107.25	115.3558	9.0136	46.6608
18.1332	35.0	43.5	1.75	135.0	185.6986	11.4947	52.7679
18.8653	44.0	19.875	1.25	86.25	166.8671	11.0486	46.0693
23.0977	46.0	26.375	1.0	88.5	148.2736	9.0241	35.5454
13.6855	29.0	56.625	2.0	133.5	178.9046	15.2304	51.1067
25.7212	44.0	14.125	0.75	45.75	245.4893	8.1036	46.9994
23.5487	37.0	8.25	0.75	71.25	140.2879	8.8512	45.9964
19.1041	34.0	34.875	1.375	96.0	133.3554	10.9105	49.0828
23.2389	41.0	11.75	0.75	57.75	161.2468	8.9692	53.2264
23.6439	43.0	11.0	1.0	130.5	149.4444	8.8156	50.0773
13.5065	34.0	45.125	2.0	134.25	144.1889	15.4322	39.7976
19.1818	44.0	24.75	1.5	84.0	163.9552	10.8663	40.9707
20.746	34.0	20.75	1.375	84.0	151.1971	10.047	37.8496
17.0321	30.0	37.25	1.625	98.25	191.9677	12.2378	53.9095
23.1909	41.0	10.5	0.625	34.5	171.298	8.9878	38.2568
24.5005	42.0	9.0	0.5	51.0	143.7285	8.5074	35.6686
21.5758	39.0	20.75	1.0	61.5	184.9961	9.6606	41.7714
21.2302	43.0	33.0	1.25	100.5	177.3048	9.8179	46.6381
21.4939	41.0	15.5	1.125	110.25	146.2475	9.6974	41.1893
16.7763	33.0	37.625	1.625	97.5	143.1753	12.4244	47.0293
19.7966	45.0	20.125	1.125	58.5	172.3175	10.5288	44.9364
24.8695	34.0	2.625	0.125	12.75	102.1512	8.3812	41.9273
19.9674	39.0	30.0	1.125	82.5	151.4977	10.4388	44.8996
22.5461	44.0	13.125	0.875	46.5	169.6297	9.2448	44.5174
25.6347	46.0	15.75	0.625	66.0	130.2125	8.131	33.6537
18.6748	39.0	32.75	1.5	136.5	128.92	11.1613	48.53
19.9624	34.0	14.75	0.75	30.0	163.6354	10.4414	42.9307
22.1496	38.0	13.25	0.875	99.75	130.3451	9.4103	45.7004
22.179	38.0	28.75	1.375	83.25	172.5383	9.3979	43.4601
18.3921	41.0	20.125	1.125	74.25	183.4448	11.3329	45.5898
22.6523	40.0	13.75	0.875	103.5	164.0628	9.2015	47.3357
19.1256	38.0	48.125	2.125	171.75	194.3925	10.8982	43.1967
20.6384	44.0	9.375	0.75	38.25	181.8396	10.0994	44.6264
22.5966	34.0	7.25	0.5	48.0	126.1417	9.2242	41.5334
18.2807	33.0	37.25	1.25	98.25	115.3643	11.4019	53.7665
25.5329	40.0	3.75	0.5	21.75	181.292	8.1634	45.087
22.8613	34.0	7.75	0.75	91.5	145.4662	9.1174	53.9515
15.5581	37.0	53.25	2.125	137.25	165.2817	13.3972	39.6526
17.7373	44.0	18.375	1.25	63.75	158.9769	11.7512	38.2944
21.5021	38.0	16.875	1.125	102.75	171.4474	9.6937	46.8553
18.3614	35.0	37.375	1.375	95.25	155.7522	11.3518	46.6288
19.6426	40.0	1.875	0.375	18.75	133.5446	10.6114	50.077
23.3718	43.0	10.75	0.375	48.75	124.9147	8.9182	38.0864
21.1729	33.0	38.75	1.375	106.5	199.5533	9.8444	48.4344
20.6963	40.0	22.25	1.125	91.5	165.2659	10.0711	48.1361
23.8733	36.0	6.25	0.5	39.0	148.0471	8.7309	39.0767
20.8194	34.0	33.625	1.375	99.0	186.4143	10.0116	50.0271
21.9903	41.0	15.875	1.0	48.75	169.6925	9.4785	45.1487
24.5763	45.0	4.0	0.375	42.0	119.9032	8.4811	45.4081
17.0176	37.0	34.25	1.25	91.5	186.327	12.2482	46.409
23.2723	44.0	15.625	1.0	58.5	194.7393	8.9564	41.2469
26.2339	40.0	7.625	0.375	39.0	163.2674	7.9453	38.7443
21.7831	30.0	33.375	1.25	80.25	225.7505	9.5687	49.5945
22.0165	38.0	16.125	1.0	57.0	207.9106	9.4672	47.5547
23.7347	38.0	10.875	0.625	71.25	118.424	8.7819	38.7966
16.1132	36.0	47.625	1.875	144.0	162.1665	12.9357	45.644
21.6085	45.0	10.625	0.875	45.75	158.901	9.646	46.016
20.6305	35.0	16.625	1.25	105.75	143.3829	10.1032	42.0111
16.7837	43.0	39.25	1.875	161.25	168.7409	12.4189	45.2535
18.6176	41.0	23.375	1.625	72.0	179.4954	11.1956	42.1889
22.4054	33.0	7.625	0.75	57.75	157.4312	9.3029	39.0497
21.9344	31.0	30.0	1.0	69.0	154.7042	9.5027	46.2589
21.5451	45.0	12.0	0.875	71.25	163.0902	9.6744	47.1638
21.2757	35.0	8.5	0.75	75.75	120.3668	9.7969	42.7335
16.6063	36.0	59.0	2.0	159.0	153.0948	12.5516	45.354
19.2627	42.0	19.125	1.375	91.5	175.0475	10.8207	45.7508
22.4925	44.0	22.75	1.125	120.0	151.9601	9.2669	44.5112
17.1544	34.0	39.25	1.75	125.25	174.4699	12.1505	46.7293
21.6006	46.0	12.625	0.75	42.0	158.3456	9.6495	48.6766
24.2478	43.0	10.625	0.625	69.75	148.5611	8.596	37.7857
15.3218	36.0	43.25	1.75	174.75	153.9769	13.6038	48.6855
22.9314	42.0	14.375	0.625	42.0	179.2704	9.0895	52.3023
25.9442	33.0	9.625	0.375	35.25	145.3474	8.034	36.2827
13.7191	34.0	48.375	1.75	130.5	168.0913	15.1931	53.699
21.018	44.0	18.625	1.0	56.25	175.323	9.917	41.1117
23.8887	43.0	13.75	0.625	69.75	138.2655	8.7253	39.8062
18.2876	34.0	28.625	1.25	95.25	139.6309	11.3976	49.6303
22.2574	44.0	14.875	1.0	45.0	179.1466	9.3648	49.1172
21.936	41.0	20.0	1.25	125.25	154.2835	9.502	41.3567
17.1459	35.0	36.5	1.625	117.75	180.8378	12.1566	46.1061
18.1273	32.0	13.625	1.125	46.5	148.7548	11.4984	36.1627
20.6894	40.0	11.875	1.0	111.75	141.5673	10.0745	45.444
20.0117	40.0	34.25	1.625	116.25	165.8779	10.4157	40.0082
22.879	38.0	9.75	0.75	45.0	179.1616	9.1103	51.5641
24.7129	39.0	16.875	0.875	79.5	182.7141	8.4343	43.2138
10.3632	36.0	58.875	2.5	186.0	174.3869	20.113	44.4614
19.1528	42.0	27.25	1.125	78.0	172.7082	10.8827	48.7866
24.2785	42.0	5.625	0.5	46.5	156.8661	8.5852	47.1632
17.8334	40.0	38.5	1.25	96.75	141.002	11.6879	46.0077
21.6269	48.0	16.75	1.0	75.75	151.3388	9.6378	44.9911
24.8807	40.0	8.375	0.625	73.5	123.8162	8.3774	41.8576
16.0535	35.0	52.75	2.0	122.25	143.1314	12.9838	41.5118
20.6494	36.0	18.625	1.0	56.25	164.4189	10.094	41.1016
23.8135	35.0	10.375	0.5	67.5	130.478	8.7528	48.449
19.455	33.0	30.375	1.25	94.5	174.0245	10.7137	49.414
22.2769	43.0	6.875	0.625	31.5	131.3148	9.3566	47.4548
24.5171	46.0	14.375	0.625	99.0	158.9684	8.5016	44.1863
22.9868	39.0	34.5	1.25	84.0	184.1187	9.0676	46.0279
20.2718	36.0	14.625	0.875	64.5	150.8566	10.282	58.1408
24.3713	34.0	12.5	0.75	64.5	172.8385	8.5525	37.2253
16.6482	39.0	38.25	1.875	126.0	154.2534	12.52	39.2652
21.3214	39.0	15.375	1.0	48.75	180.1303	9.7759	52.7492
20.8037	37.0	11.875	0.875	96.75	136.1622	10.0191	48.9852
15.6532	42.0	60.375	2.5	198.75	200.3748	13.3158	39.8905
16.1484	34.0	8.875	1.0	54.75	148.9204	12.9075	46.7426
22.133	42.0	17.25	1.25	105.0	149.2043	9.4174	45.4865
17.9228	44.0	39.5	2.125	144.75	157.8368	11.6296	40.6766
21.6931	39.0	10.625	0.875	39.75	182.7335	9.6084	52.7245
18.7152	38.0	17.0	1.375	177.75	168.5918	11.1372	51.6231
17.238	46.0	41.125	1.875	130.5	120.3847	12.0916	34.2874
16.699	39.0	15.375	1.125	51.0	141.6888	12.4819	48.6516
22.9907	39.0	14.875	1.125	117.0	163.697	9.0661	47.4774
14.6757	33.0	55.0	2.25	177.0	196.7385	14.2027	49.0873
20.5121	41.0	25.75	1.375	96.75	202.5521	10.1616	47.5651
27.6815	38.0	8.375	0.375	42.0	191.255	7.5298	39.5849
18.2661	33.0	35.25	1.25	114.0	159.181	11.411	53.9264
19.8385	41.0	11.375	0.625	51.75	137.1936	10.5066	45.808
24.5055	43.0	10.125	0.5	71.25	138.4612	8.5056	43.3771
16.3496	37.0	47.875	2.0	134.25	163.7074	12.7486	39.5183
20.1612	44.0	10.125	0.75	38.25	159.4975	10.3384	42.1623
25.2941	37.0	13.5	0.75	63.0	148.02	8.2405	39.2766
21.4253	44.0	38.5	1.625	132.0	175.3258	9.7285	41.8623
17.2079	32.0	18.75	1.125	64.5	156.8257	12.1128	54.5349
23.2999	39.0	6.75	0.5	54.75	124.522	8.9457	40.3667
22.7232	38.0	38.125	1.25	79.5	218.1411	9.1728	41.3423
22.459	38.0	5.5	0.75	38.25	187.01	9.2807	43.9564
21.7854	45.0	17.125	1.125	88.5	141.2118	9.5676	38.398
13.2539	33.0	52.125	2.25	138.75	166.2174	15.7263	40.1699
20.5342	47.0	12.875	1.25	52.5	193.6262	10.1506	46.6803
22.2634	36.0	12.25	0.75	66.0	141.7833	9.3622	40.0602
15.99	29.0	41.75	1.375	67.5	134.8785	13.0353	44.7896
23.5681	42.0	15.625	0.75	37.5	190.284	8.8439	34.9911
22.9092	33.0	12.625	0.875	74.25	150.0001	9.0983	43.2071
17.6043	35.0	44.5	1.75	118.5	157.0275	11.84	43.985
21.7156	45.0	11.625	1.0	46.5	197.4479	9.5984	43.8021
22.4034	42.0	12.625	0.75	108.75	143.6503	9.3037	48.8748
17.3546	33.0	34.875	1.5	90.0	166.5077	12.0104	51.4311
21.4437	42.0	20.625	1.0	76.5	156.6957	9.7201	42.4338
23.2694	43.0	13.75	0.625	88.5	147.1535	8.9575	41.604
23.0053	38.0	35.75	1.25	67.5	199.6693	9.0603	44.3573
26.5529	44.0	5.5	0.375	10.5	196.6893	7.8498	36.6528
25.3329	33.0	20.125	1.0	100.5	167.6883	8.2278	39.9036
25.2089	37.0	22.875	1.0	66.0	207.5282	8.2683	45.1499
21.8203	38.0	10.375	0.5	24.75	165.1451	9.5523	40.0562
23.4699	32.0	8.0	0.625	69.0	169.5958	8.881	45.6753
23.9319	46.0	20.125	1.0	88.5	128.0767	8.7095	36.9921
20.5782	39.0	13.375	1.0	35.25	161.6602	10.1289	40.2704
23.0561	35.0	11.0	1.0	82.5	145.4058	9.0403	40.5305
20.0837	33.0	19.75	1.0	46.5	171.7443	10.3783	36.9426
20.5563	26.0	21.375	1.0	43.5	184.205	10.1397	53.7783
20.7731	38.0	15.875	1.125	129.0	155.9084	10.0339	46.6118
25.5302	45.0	22.625	0.75	33.0	179.7462	8.1643	41.4362
21.8063	35.0	12.5	0.75	39.75	155.176	9.5585	44.5701
18.9165	38.0	30.5	1.375	121.5	137.9132	11.0187	42.4698
18.5293	31.0	30.625	1.125	59.25	151.5269	11.2489	50.2021
24.9032	45.0	6.5	0.75	36.75	195.6898	8.3698	42.3294
22.9642	34.0	12.25	0.625	54.0	118.2492	9.0765	36.7165
15.9521	35.0	31.25	1.25	81.75	139.214	13.0663	44.6631
23.472	43.0	17.375	0.875	37.5	197.7235	8.8802	37.2716
22.1721	37.0	17.625	1.0	141.0	134.121	9.4008	48.4541
20.5191	37.0	30.5	1.125	75.0	137.1926	10.1581	42.4464
25.4368	41.0	11.375	0.625	43.5	188.5208	8.1942	38.7888
23.256	40.0	16.875	0.75	117.0	136.5195	8.9626	47.8807
23.9798	37.0	13.25	0.75	39.0	175.9244	8.6921	41.0899
23.8017	41.0	12.625	0.75	36.75	174.8213	8.7572	45.9419
24.9713	40.0	3.5	0.375	34.5	142.7163	8.347	43.5512
19.6424	34.0	30.125	1.0	45.75	139.7554	10.6115	39.4431
23.9483	45.0	9.0	0.625	21.0	180.1419	8.7035	46.214
24.2498	42.0	19.5	1.375	141.0	169.0469	8.5953	41.0732
15.3647	29.0	28.25	1.125	62.25	132.6747	13.5658	47.3026
20.8753	33.0	11.25	0.625	31.5	155.8907	9.9848	44.793
22.3887	34.0	15.25	0.75	98.25	174.3881	9.3098	49.6167
25.656	50.0	20.375	0.75	45.75	169.5096	8.1242	32.2988
23.4511	51.0	15.25	1.0	63.75	158.3503	8.8881	41.9369
21.986	36.0	19.75	1.25	126.75	154.4772	9.4804	41.1753
20.9982	33.0	23.5	1.125	45.75	165.8075	9.9263	35.1411
19.084	33.0	15.875	0.875	33.0	163.9894	10.922	40.1438
21.5204	36.0	18.25	1.0	114.0	155.1663	9.6855	45.6942
25.7334	36.0	26.875	0.75	34.5	140.7419	8.0998	41.3653
24.6468	41.0	12.625	0.625	42.75	192.5618	8.4569	44.331
23.1035	41.0	24.625	1.125	116.25	172.9972	9.0218	42.0941
24.4227	24.0	20.375	0.625	26.25	172.1653	8.5345	48.8093
23.0344	41.0	18.625	0.75	48.0	186.0155	9.0489	39.6838
26.1977	35.0	16.25	0.75	75.0	159.5347	7.9562	40.8833
21.4819	38.0	16.125	0.75	27.75	182.204	9.7028	43.6173
20.6541	45.0	16.5	1.0	75.0	171.6149	10.0917	44.208
23.6689	39.0	10.5	0.375	42.75	114.4548	8.8063	37.8332
19.8739	38.0	36.625	1.5	101.25	173.8163	10.4879	46.4976
23.3504	30.0	12.375	0.75	36.75	200.5434	8.9264	49.4864
22.7302	38.0	16.625	1.0	91.5	139.8084	9.17	39.3691
21.547	33.0	20.375	0.875	50.25	135.2419	9.6735	40.6688
21.3622	43.0	5.875	0.75	33.75	166.9577	9.7572	44.0327
23.8266	38.0	14.5	1.125	112.5	180.5394	8.748	41.1647
19.2273	32.0	23.875	0.875	51.75	94.3393	10.8406	48.5841
21.1195	39.0	13.125	0.75	28.5	155.4027	9.8693	45.627
23.9839	46.0	24.75	1.25	115.5	159.7913	8.6906	36.0389
21.9389	28.0	40.0	1.25	61.5	151.1737	9.5007	47.8206
22.2235	37.0	9.5	0.5	33.75	169.8675	9.379	44.1971
23.8208	40.0	16.625	0.625	88.5	177.2833	8.7501	45.5146
23.9542	39.0	27.75	0.875	39.0	203.1077	8.7014	38.2713
24.259	51.0	18.5	1.0	66.0	179.8634	8.5921	41.5316
22.7826	33.0	21.0	1.0	69.0	192.4559	9.1489	36.8572
22.708	30.0	19.125	0.75	45.75	186.4915	9.1789	46.1861
24.7909	40.0	9.5	0.625	21.0	221.305	8.4077	43.0603
23.625	43.0	18.125	0.875	142.5	196.7857	8.8226	47.1362
24.0601	39.0	18.375	0.75	51.75	154.235	8.6631	40.7491
22.4416	32.0	7.875	0.375	20.25	188.389	9.2879	46.5719
22.9069	35.0	14.625	1.0	94.5	155.0024	9.0992	37.4953
21.4926	33.0	30.5	1.25	100.5	183.2861	9.698	57.6872
23.078	37.0	14.875	1.0	32.25	196.036	9.0318	37.6806
20.1207	36.0	21.875	1.375	121.5	193.5159	10.3592	40.2254
19.9788	31.0	22.5	0.75	33.75	165.6919	10.4328	48.3009
24.8468	40.0	6.75	0.625	21.75	171.1168	8.3888	39.7845
24.7101	35.0	12.125	0.875	87.0	166.101	8.4352	41.4942
18.6813	39.0	35.75	1.625	81.0	145.8417	11.1574	41.1411
23.5974	41.0	18.875	1.0	45.75	195.2091	8.833	41.103
21.1692	38.0	18.75	1.375	132.0	193.4065	9.8461	42.66
21.5626	32.0	26.0	1.0	57.75	179.6886	9.6665	50.5874
22.805	39.0	10.125	0.5	30.0	142.7963	9.1399	38.3876
23.8528	41.0	14.125	1.125	120.75	197.866	8.7384	40.9237
22.7952	34.0	25.875	1.0	39.0	138.1656	9.1438	42.5814
20.5608	39.0	26.5	1.25	66.0	141.2861	10.1375	49.3793
25.4297	34.0	15.375	0.75	81.0	174.4383	8.1965	45.3269
25.9232	34.0	26.125	1.0	60.0	209.8139	8.0405	42.935
23.8565	40.0	14.5	0.625	43.5	199.7363	8.737	36.9553
22.3003	40.0	12.75	0.625	88.5	139.0748	9.3467	43.4168
14.9139	30.0	35.75	1.25	76.5	131.1328	13.9759	51.8714
25.2339	46.0	18.75	0.75	34.5	157.171	8.2601	36.5218
24.3459	40.0	15.25	1.0	117.0	162.2545	8.5614	45.7912
22.1416	32.0	16.75	0.875	30.0	185.8351	9.4137	39.5277
22.1494	32.0	8.75	0.625	15.0	187.7381	9.4104	47.0108
21.2729	35.0	17.125	1.0	96.0	152.8181	9.7982	46.2094
25.3916	44.0	24.5	0.875	54.75	195.3321	8.2088	44.9573
18.8736	36.0	15.375	1.125	59.25	209.3018	11.0437	48.3455
21.184	33.0	17.5	1.375	118.5	156.5798	9.8393	45.9976
20.3223	32.0	21.875	1.5	67.5	163.899	10.2565	40.2339
22.4071	33.0	17.25	0.875	40.5	159.1294	9.3022	44.8352
23.3696	39.0	12.25	1.125	102.0	214.8778	8.9191	38.8515
25.2352	36.0	11.75	0.5	16.5	166.9747	8.2597	39.5499
20.9015	35.0	5.125	0.375	11.25	138.9749	9.9723	50.5923
22.9178	41.0	13.75	0.875	106.5	169.6132	9.0949	37.8324
16.5105	38.0	44.0	1.75	148.5	148.2436	12.6244	47.291
21.9551	40.0	16.25	0.875	60.0	163.5753	9.4937	43.7098
24.8418	40.0	14.375	0.625	82.5	111.0373	8.3905	42.1266
22.9576	34.0	17.75	0.75	50.25	191.3029	9.0791	49.4987
23.7031	43.0	4.875	0.5	21.0	170.1383	8.7936	39.3374
25.7554	39.0	13.5	0.5	57.0	150.636	8.0929	38.343
22.1873	33.0	15.5	0.625	39.75	161.1573	9.3943	46.6808
24.8239	45.0	8.0	0.5	15.75	184.2123	8.3965	41.6162
23.682	36.0	14.25	1.0	84.0	146.5841	8.8014	38.2462
21.5205	35.0	36.5	1.25	71.25	175.6234	9.6854	41.866
21.5916	37.0	16.625	1.125	77.25	191.7305	9.6535	38.8451
23.7717	38.0	16.5	0.75	88.5	184.2077	8.7682	39.4457
21.4071	29.0	19.5	0.75	39.75	165.7427	9.7367	42.4148
21.789	40.0	6.5	0.625	28.5	115.376	9.5661	47.5532
20.2256	40.0	18.875	1.25	118.5	128.2847	10.3055	34.8052
17.2565	39.0	46.0	2.125	144.0	170.5957	12.0786	42.384
21.7441	41.0	31.75	1.5	109.5	230.7776	9.5858	47.661
24.2212	35.0	2.875	0.75	56.25	156.26	8.6055	49.8944
21.5127	34.0	26.75	1.25	96.0	151.7047	9.6889	43.2763
24.2357	41.0	8.25	0.625	23.25	169.4681	8.6003	40.366
28.3577	39.0	6.25	0.25	15.75	138.6498	7.3502	45.0409
13.7771	30.0	49.125	2.0	129.75	196.7752	15.1291	52.2294
20.7031	34.0	14.375	1.25	73.5	187.9959	10.0678	47.5446
24.3407	34.0	2.5	0.5	33.75	157.6523	8.5632	45.0518
15.7353	23.0	40.125	1.5	75.0	171.0414	13.2463	44.8965
21.5826	37.0	20.25	1.125	65.25	171.7994	9.6576	45.1663
24.4196	39.0	0.75	0.25	36.0	126.3393	8.5356	48.3108
14.2248	31.0	54.0	2.0	117.0	173.9951	14.6529	42.537
23.2592	35.0	8.75	0.625	37.5	178.1689	8.9614	49.6636
26.8789	29.0	1.875	0.25	21.75	135.1637	7.7546	41.8174
17.5561	33.0	33.5	1.5	96.75	185.1513	11.8725	45.6819
18.887	30.0	7.125	0.75	35.25	113.7591	11.0359	46.652
24.0208	37.0	2.5	0.125	15.75	83.1876	8.6773	41.361
20.3111	29.0	39.625	1.375	79.5	163.2056	10.2621	53.9716
22.0606	39.0	10.375	0.875	55.5	162.4282	9.4483	47.0853
26.5091	29.0	2.5	0.375	24.0	142.0525	7.8628	50.2644
20.9338	40.0	27.75	1.375	79.5	164.6901	9.9569	35.9946
18.983	33.0	15.75	1.125	68.25	131.284	10.9801	44.7789
24.5073	38.0	2.25	0.625	28.5	166.9547	8.505	47.4001
23.7173	38.0	33.0	1.25	89.25	225.4211	8.7883	39.0615
20.7873	28.0	9.625	0.75	40.5	185.9599	10.027	56.7819
25.9838	42.0	12.625	0.75	50.25	164.0527	8.0217	43.8224
15.9787	26.0	42.0	1.5	82.5	177.5985	13.0446	55.7687
19.1595	29.0	14.375	1.125	50.25	167.2368	10.8789	43.4528
24.6974	31.0	1.5	0.375	27.0	220.7998	8.4396	49.028
19.3178	29.0	25.875	1.0	62.25	173.5385	10.7898	47.6183
21.2955	37.0	11.625	0.875	53.25	173.4855	9.7878	44.9711
25.9585	37.0	2.375	0.375	40.5	169.6162	8.0295	51.3595
18.9428	31.0	44.875	1.625	119.25	175.5114	11.0034	51.555
25.6769	32.0	10.375	0.625	24.75	209.9056	8.1176	44.2926
24.8591	24.0	5.75	0.25	21.0	132.7078	8.3847	50.9362
16.3699	27.0	38.625	1.375	82.5	209.2746	12.7328	55.1007
22.6581	46.0	12.625	1.0	44.25	152.9502	9.1991	42.2851
26.7082	38.0	1.375	0.25	23.25	159.205	7.8042	35.4082
18.3102	32.0	38.125	1.5	105.75	170.3844	11.3835	48.6897
22.9977	37.0	14.25	1.0	74.25	146.0335	9.0633	47.8287
24.8569	33.0	4.75	0.875	55.5	185.4057	8.3854	50.9554
18.3363	38.0	48.875	1.75	96.75	154.3486	11.3673	37.0261
19.2196	24.0	5.25	0.625	27.0	123.1266	10.8449	53.5521
25.2786	35.0	4.0	0.25	22.5	113.6682	8.2455	46.6167
20.6837	37.0	47.375	1.625	110.25	213.4457	10.0773	40.3499
21.4111	42.0	24.5	1.5	92.25	162.4231	9.7349	51.5649
21.6359	32.0	8.0	0.625	39.0	127.8848	9.6338	45.5094
15.6811	27.0	38.875	1.75	69.75	152.1391	13.2921	37.1947
23.9967	36.0	15.25	0.875	63.75	177.841	8.686	44.8479
24.1475	32.0	1.875	0.5	54.0	159.4148	8.6317	59.2819
16.7302	37.0	41.25	1.5	113.25	171.1092	12.4586	40.6967
20.4749	37.0	19.625	1.25	78.0	166.1446	10.18	53.7385
21.7971	34.0	31.75	1.0	67.5	144.9271	9.5625	48.9344
12.1405	26.0	46.375	1.75	96.0	175.9698	17.1686	46.9824
25.9338	34.0	10.125	0.625	25.5	212.4996	8.0372	44.7142
27.5422	43.0	0.0	0.0	0.0	154.8506	7.5678	48.129
20.3687	32.0	42.875	1.5	81.75	205.4657	10.2331	44.3059
20.9468	34.0	8.375	0.75	45.75	168.4551	9.9507	52.7762
22.1244	40.0	0.875	0.25	35.25	123.3789	9.421	47.2872
15.616	34.0	53.375	2.25	170.25	153.0587	13.3475	42.3617
22.0969	40.0	8.625	0.75	38.25	120.8763	9.4328	52.0811
27.8232	34.0	2.125	0.25	12.75	147.2881	7.4914	47.3748
19.4267	27.0	40.125	1.25	84.75	198.5822	10.7293	50.8839
21.1658	37.0	11.875	0.875	44.25	177.9369	9.8477	47.5611
27.2783	41.0	0.375	0.125	7.5	135.823	7.6411	41.6571
16.8077	23.0	23.125	0.875	24.75	141.4206	12.4012	40.8179
22.4907	37.0	14.0	1.125	55.5	185.4486	9.2676	44.1245
23.859	36.0	10.0	0.75	38.25	102.3193	8.7361	49.7852
17.443	30.0	34.5	1.75	106.5	177.9229	11.9495	45.4733
19.8197	27.0	5.5	0.75	37.5	144.7216	10.5166	50.4304
24.3124	33.0	3.375	0.125	14.25	109.7866	8.5732	45.7303
22.1406	31.0	27.0	0.875	41.25	185.4502	9.4142	49.7797
22.3253	32.0	8.75	1.0	54.0	207.7025	9.3363	49.7599
23.8508	35.0	22.375	0.875	53.25	158.196	8.7391	50.3208
21.422	28.0	29.75	1.25	53.25	255.2514	9.73	49.1629
22.4446	32.0	9.0	0.75	33.75	181.8028	9.2866	52.2649
24.8781	35.0	2.75	0.5	54.0	187.1068	8.3783	51.1361
18.8688	34.0	44.0	1.625	122.25	173.8456	11.0465	40.3492
22.495	33.0	3.25	0.5	31.5	154.1863	9.2658	47.2948
25.0587	31.0	5.5	0.5	46.5	117.1668	8.3179	47.1702
14.1246	26.0	49.625	1.75	90.0	193.751	14.7569	49.513
20.0865	36.0	15.125	1.375	75.75	202.6852	10.3769	53.521
26.7011	42.0	4.125	0.375	24.75	162.4132	7.8062	34.8064
15.6706	28.0	36.75	1.5	87.75	134.9109	13.301	41.0311
23.08	36.0	7.75	0.75	29.25	172.8235	9.031	44.7301
25.3952	36.0	1.625	0.25	31.5	160.1815	8.2077	47.3283
18.7738	33.0	53.875	1.75	124.5	190.5138	11.1024	44.2903
20.3948	40.0	28.875	1.5	93.75	155.7565	10.22	41.3958
28.0393	35.0	0.75	0.125	15.75	160.9209	7.4337	48.6519
14.6142	27.0	32.75	1.25	84.0	190.3035	14.2625	50.0811
25.6699	33.0	2.875	0.25	6.75	139.3046	8.1198	47.4813
27.2125	33.0	2.25	0.125	13.5	127.3024	7.6595	47.2678
23.5701	29.0	30.75	1.0	57.0	145.0931	8.8432	44.7414
20.3738	37.0	21.0	1.0	48.75	132.1104	10.2305	44.4378
25.3596	34.0	3.125	0.375	24.75	156.2195	8.2192	48.7951
22.8321	41.0	46.5	1.75	124.5	242.3921	9.129	46.1283
19.8344	29.0	16.625	1.125	81.75	166.1035	10.5088	53.4562
25.222	31.0	0.875	0.25	12.75	154.2599	8.264	45.915
18.653	29.0	34.0	1.25	72.75	179.4325	11.1743	46.5247
24.7248	32.0	5.625	0.625	17.25	135.3902	8.4302	50.4781
24.1149	38.0	13.625	0.75	61.5	108.7762	8.6434	46.959
12.3481	27.0	48.625	2.0	91.5	187.3424	16.8799	45.1115
21.9817	39.0	17.25	1.375	58.5	185.392	9.4822	46.1838
25.0247	35.0	4.75	0.75	64.5	164.5115	8.3292	46.6401
13.5018	32.0	48.875	1.75	118.5	126.2529	15.4376	46.0204
22.7134	40.0	7.375	0.625	30.0	189.8338	9.1767	45.9941
25.7377	31.0	3.25	0.375	23.25	121.5866	8.0984	50.5614
18.9534	32.0	34.75	1.625	86.25	149.8916	10.9972	39.9384
21.3692	26.0	6.25	0.75	38.25	194.353	9.754	61.0088
25.9195	39.0	3.875	0.5	30.0	192.033	8.0416	47.257
19.2603	30.0	37.875	1.375	84.75	172.5232	10.822	52.4224
17.9482	34.0	17.0	1.0	52.5	124.9495	11.6131	53.3135
26.3074	42.0	0.0	0.0	0.0	142.4682	7.9231	45.8071
17.1154	31.0	42.25	1.625	130.5	176.9162	12.1782	51.566
22.8296	29.0	13.875	0.75	33.75	153.6005	9.13	44.5543
23.5282	33.0	1.75	0.5	31.5	174.7852	8.8589	55.724
20.5101	35.0	25.25	1.125	80.25	176.9044	10.1626	43.1111
23.4917	37.0	7.125	0.75	41.25	163.3082	8.8727	48.3654
25.5353	30.0	0.75	0.125	3.0	103.5445	8.1626	53.4079
16.2847	33.0	36.625	1.375	78.75	148.2791	12.7994	42.118
22.2563	34.0	13.375	1.0	54.75	164.3724	9.3652	50.587
27.2412	43.0	3.625	0.375	33.0	135.9797	7.6515	43.1474
20.1147	32.0	39.5	1.5	91.5	191.5521	10.3623	41.6718
18.3013	26.0	6.5	0.625	27.75	154.5749	11.3891	54.3106
23.2329	35.0	2.0	0.375	45.75	105.3957	8.9715	53.8725
16.9364	36.0	43.625	1.75	166.5	181.74	12.3069	47.3068
21.6607	39.0	13.0	1.125	66.0	157.6511	9.6227	45.6209
25.1689	32.0	8.625	0.625	30.75	116.2507	8.2815	46.3327
14.0616	27.0	54.75	2.0	87.0	182.8332	14.823	47.2729
20.0338	33.0	16.375	1.375	70.5	206.3639	10.4042	52.2141
26.1249	38.0	3.25	0.375	37.5	169.7696	7.9784	51.6534
19.413	30.0	33.125	1.25	69.0	136.0905	10.7369	45.6181
20.9981	35.0	7.375	0.625	37.5	162.7129	9.9264	42.7413
24.5173	40.0	14.125	0.875	58.5	142.1562	8.5016	46.6317
17.3548	34.0	44.25	1.875	171.75	192.3834	12.0102	52.495
19.6465	30.0	21.5	1.25	54.0	167.864	10.6093	54.3138
27.1234	30.0	0.75	0.125	3.0	187.6767	7.6847	52.2928
21.021	32.0	29.375	1.125	52.5	155.042	9.9156	47.1223
22.9592	41.0	11.875	1.0	51.0	171.8344	9.0785	44.3852
25.6313	41.0	3.125	0.125	17.25	140.2847	8.1321	41.7383
10.9342	29.0	69.75	2.25	121.5	192.9428	19.0627	44.8615
21.1032	32.0	8.5	1.0	57.75	146.3071	9.8769	45.1089
24.3798	34.0	5.25	0.625	64.5	168.0462	8.5495	54.2494
19.8415	33.0	29.375	1.375	90.0	208.7656	10.505	42.7286
21.31	33.0	16.375	0.75	47.25	151.1192	9.7811	49.9698
26.4242	30.0	0.5	0.125	6.75	88.7773	7.888	53.1114
21.079	33.0	35.75	1.125	57.75	160.7545	9.8883	37.7567
18.8323	37.0	13.0	1.0	56.25	164.2843	11.068	50.837
23.5422	43.0	17.375	1.125	70.5	157.7673	8.8537	35.0497
15.8763	24.0	32.5	1.625	88.5	188.4332	13.1287	46.3579
17.2736	25.0	6.625	0.625	26.25	135.4253	12.0667	54.0363
24.1924	36.0	1.5	0.5	30.75	140.0783	8.6157	45.7793
21.1906	34.0	23.25	1.0	57.75	168.2031	9.8362	41.4563
18.7449	33.0	17.25	1.25	72.0	155.9092	11.1196	46.4557
24.3435	34.0	9.0	0.625	37.5	140.6093	8.5622	48.1759
19.1386	30.0	41.125	1.5	89.25	175.0809	10.8908	48.4747
23.1708	37.0	21.0	1.125	57.0	203.9169	8.9956	51.0873
27.2396	34.0	3.125	0.125	15.0	176.2322	7.6519	48.7609
19.4847	34.0	45.625	1.375	103.5	162.0308	10.6974	47.3947
22.7676	41.0	7.375	0.625	36.0	164.1847	9.1549	43.9701
24.1494	38.0	2.125	0.5	58.5	159.353	8.6311	49.38
15.9928	27.0	34.25	1.5	96.0	139.4706	13.0331	51.1992
24.4518	37.0	17.75	1.25	81.0	205.9483	8.5243	42.851
24.4022	29.0	1.5	0.25	6.0	130.0768	8.5417	52.3529
20.4026	28.0	31.875	1.125	69.0	137.7773	10.2161	48.9197
20.1609	38.0	13.75	1.0	58.5	131.66	10.3386	50.8429
23.894	44.0	7.75	0.625	60.75	118.0695	8.7233	41.4349
14.4585	36.0	53.75	2.0	115.5	165.8837	14.4161	37.7873
19.9049	37.0	9.125	1.125	63.75	121.2245	10.4715	49.9814
24.4772	34.0	8.875	0.75	44.25	134.3145	8.5155	46.2685
16.5438	26.0	26.625	1.625	78.0	171.5994	12.599	46.1573
21.5146	29.0	10.5	0.625	42.75	192.8902	9.6881	52.3871
28.8663	32.0	0.25	0.125	13.5	127.4529	7.2207	44.8495
19.636	29.0	23.875	1.125	53.25	160.8739	10.6149	37.1757
23.0906	36.0	11.875	0.75	31.5	200.2977	9.0268	48.6214
25.7227	32.0	10.375	0.5	26.25	185.7168	8.1032	45.3177
18.7491	25.0	45.625	1.375	84.0	205.678	11.1171	47.3212
21.0603	35.0	23.0	1.25	81.0	217.2587	9.8971	49.9433
25.6386	40.0	4.625	0.375	49.5	116.5998	8.1297	52.9474
17.3471	30.0	33.875	1.25	77.25	134.873	12.0156	48.6292
25.8239	34.0	3.0	0.375	19.5	159.4465	8.0714	43.7265
22.0066	24.0	16.375	0.875	33.0	175.5866	9.4715	45.6444
32.3731	20.0	2.25	0.125	9.0	265.044	6.4385	49.2484
28.0486	25.0	0.0	0.0	0.0	194.7284	7.4312	46.089
29.9731	19.0	2.625	0.125	9.0	158.2702	6.9541	47.9494
31.6132	14.0	3.0	0.25	7.5	152.9594	6.5933	46.9337
27.2707	18.0	6.75	0.25	10.5	166.6552	7.6432	49.6821
25.2935	9.0	4.125	0.125	4.5	136.6238	8.2407	50.2298
26.7166	6.0	2.5	0.125	3.75	170.586	7.8017	59.9547
24.5372	12.0	10.625	0.375	6.75	256.1797	8.4947	48.3874
16.3479	7.0	5.0	0.375	6.75	130.6978	12.75	57.9023
24.8272	9.0	4.375	0.25	11.25	181.9161	8.3954	71.0262
25.0174	15.0	5.75	0.125	6.0	253.5718	8.3316	51.4401
18.7794	16.0	6.875	0.375	24.0	155.2813	11.0991	53.5579
19.9359	10.0	6.875	0.375	15.0	214.9873	10.4553	56.5585
20.7656	12.0	4.375	0.125	2.25	105.4225	10.0375	51.9249
21.5406	11.0	2.625	0.25	7.5	127.2733	9.6764	39.5752
23.8209	10.0	5.5	0.375	12.0	188.0881	8.7501	62.9625
25.9465	18.0	1.875	0.125	2.25	180.5182	8.0333	44.8488
24.1306	17.0	4.875	0.25	11.25	140.6676	8.6378	57.7888
16.6103	13.0	18.5	0.75	30.75	162.8629	12.5485	66.1899
25.8157	20.0	5.875	0.125	9.75	205.128	8.074	60.6234
25.2993	12.0	8.5	0.25	8.25	132.0824	8.2388	54.1336
26.1931	16.0	4.125	0.375	15.75	155.024	7.9576	47.4338
22.8343	14.0	7.125	0.25	7.5	187.9215	9.1282	52.2694
29.2221	8.0	2.5	0.125	4.5	237.8775	7.1328	73.8509
22.6504	10.0	2.375	0.125	6.75	108.9626	9.2023	63.5329
27.4515	14.0	6.75	0.125	4.5	230.2736	7.5928	48.8762
21.6566	18.0	10.25	0.625	33.0	134.1981	9.6246	51.3006
16.9722	10.0	8.375	0.5	12.0	126.3921	12.281	52.1766
21.6256	14.0	7.0	0.25	9.0	166.2349	9.6383	55.7531
15.7747	14.0	4.625	0.5	21.0	124.879	13.2133	49.461
23.7074	11.0	5.5	0.375	15.0	217.1706	8.792	58.1201
26.3695	16.0	0.0	0.0	0.0	191.1319	7.9044	52.3795
25.0937	17.0	1.875	0.125	8.25	134.7868	8.3063	59.7904
22.7124	11.0	11.75	0.5	19.5	210.773	9.1771	50.6302
26.405	14.0	10.125	0.25	7.5	203.5767	7.8938	63.3834
26.3626	13.0	4.125	0.125	7.5	200.3593	7.9065	58.0578
19.6206	12.0	10.125	0.5	14.25	124.7951	10.6233	54.5197
21.9378	15.0	7.5	0.5	11.25	181.4176	9.5012	55.7975
25.2778	16.0	2.75	0.125	6.75	132.7572	8.2458	50.6433
13.8855	13.0	20.0	0.75	27.75	138.4037	15.011	50.5644
23.424	20.0	7.0	0.25	12.0	185.4588	8.8984	51.5972
24.6144	18.0	4.75	0.25	16.5	135.5649	8.468	52.2213
28.5858	10.0	2.5	0.125	3.0	243.3553	7.2916	44.2316
25.6483	14.0	2.5	0.25	3.75	209.4651	8.1267	67.5941
23.2989	17.0	4.25	0.25	15.75	156.1451	8.9461	47.7754
25.591	10.0	4.375	0.25	6.75	173.0802	8.1449	48.9892
30.5206	14.0	0.0	0.0	0.0	171.3202	6.8293	49.6065
19.173	9.0	6.875	0.375	9.0	192.5439	10.8713	59.7643
26.7283	11.0	2.875	0.25	9.75	193.2273	7.7983	50.4917
29.3809	13.0	0.0	0.0	0.0	166.1444	7.0942	58.4104
26.7289	10.0	3.25	0.125	5.25	211.4021	7.7981	52.7844
12.8505	11.0	8.0	0.625	25.5	175.7102	16.22	49.5855
26.7244	13.0	0.0	0.0	0.0	146.2438	7.7994	57.8673
24.7985	8.0	3.5	0.125	4.5	130.4996	8.4051	54.2219
25.1014	8.0	2.5	0.125	6.0	135.0673	8.3037	71.3866
28.263	20.0	6.75	0.125	7.5	235.1139	7.3748	53.728
24.3538	19.0	5.875	0.25	18.75	149.2913	8.5586	53.25
13.7157	14.0	22.125	0.75	28.5	125.5826	15.1968	64.0852
24.1588	22.0	6.375	0.25	12.75	190.1023	8.6277	45.6329
24.4593	18.0	1.0	0.125	8.25	182.3884	8.5217	53.7583
23.7878	12.0	7.625	0.375	14.25	147.5987	8.7623	64.1254
28.5746	16.0	1.25	0.125	3.0	234.5815	7.2944	65.3144
29.6754	13.0	4.625	0.25	9.75	161.4987	7.0238	42.0781
21.4275	12.0	8.125	0.5	16.5	138.722	9.7275	61.7375
28.89	13.0	0.0	0.0	0.0	130.306	7.2148	51.9612
22.9254	11.0	3.125	0.25	8.25	140.8365	9.0919	51.1865
19.0018	7.0	4.75	0.375	13.5	179.9787	10.9692	67.7843
26.9773	12.0	0.0	0.0	0.0	167.4858	7.7263	50.9164
23.6103	11.0	4.0	0.125	6.75	128.2778	8.8281	59.3511
28.061	15.0	8.25	0.375	17.25	257.247	7.4279	51.5158
27.0547	15.0	6.25	0.125	6.75	183.7542	7.7042	55.249
21.9046	13.0	6.75	0.375	23.25	221.7724	9.5156	61.9654
21.4887	8.0	4.75	0.25	9.75	156.5654	9.6998	69.6149
25.0934	10.0	0.0	0.0	0.0	86.7579	8.3064	52.4052
26.414	12.0	2.0	0.125	6.75	85.7758	7.8911	55.9013
27.2211	11.0	4.125	0.25	6.75	172.5925	7.6571	57.7631
21.3731	22.0	4.625	0.25	14.25	152.234	9.7522	54.3205
19.5061	12.0	8.875	0.375	13.5	92.8506	10.6856	51.7271
15.4495	19.0	17.625	0.875	38.25	122.1628	13.4914	51.403
23.4889	20.0	10.625	0.5	24.0	173.4983	8.8738	49.7673
20.3656	15.0	4.75	0.375	22.5	149.9867	10.2347	56.8035
20.9384	14.0	16.5	0.625	23.25	166.3672	9.9547	53.2077
23.74	16.0	7.75	0.25	8.25	188.0105	8.7799	55.6987
28.5426	14.0	2.375	0.125	5.25	151.6782	7.3026	51.8028
23.2255	11.0	4.625	0.375	11.25	215.115	8.9744	55.2798
28.8275	14.0	0.0	0.0	0.0	222.0798	7.2304	65.8688
23.5332	18.0	6.5	0.375	32.25	104.0592	8.8571	59.6077
25.2839	9.0	2.5	0.25	6.75	115.6925	8.2438	61.4582
25.4104	13.0	5.5	0.25	3.75	179.2392	8.2027	61.0578
15.0444	10.0	4.75	0.5	14.25	107.9891	13.8547	53.1967
25.4824	12.0	6.0	0.375	12.75	147.8454	8.1796	51.6699
33.3293	15.0	0.0	0.0	0.0	292.9002	6.2538	52.5246
25.266	8.0	3.625	0.125	3.75	230.0214	8.2496	48.5631
23.0444	10.0	4.625	0.25	11.25	147.0723	9.0449	62.3441
25.458	14.0	5.625	0.125	5.25	161.8127	8.1874	53.5815
25.4292	15.0	2.5	0.125	6.75	186.356	8.1967	57.3495
21.1919	15.0	14.375	0.625	24.0	170.0851	9.8356	57.2234
23.6593	16.0	10.5	0.5	15.0	167.9532	8.8099	61.971
25.5851	16.0	4.25	0.375	25.5	154.0948	8.1467	62.9573
17.7356	13.0	4.875	0.375	16.5	191.0979	11.7524	61.0515
26.3572	20.0	0.0	0.0	0.0	159.091	7.9081	42.1213
20.069	12.0	6.125	0.375	20.25	204.8694	10.3859	60.1814
24.881	11.0	4.875	0.25	12.75	158.4646	8.3773	57.8048
21.8145	14.0	6.0	0.375	8.25	172.177	9.5549	51.5508
25.8346	17.0	3.125	0.25	9.0	188.0059	8.0681	48.3151
25.0379	14.0	7.375	0.5	21.75	257.4744	8.3248	51.3894
26.5301	17.0	0.0	0.0	0.0	146.7452	7.8566	55.6742
28.3487	10.0	3.25	0.125	5.25	195.5557	7.3525	52.8174
28.3863	7.0	2.375	0.125	4.5	213.6763	7.3428	62.4177
27.6077	14.0	6.0	0.125	6.75	181.6213	7.5499	59.6462
26.1681	10.0	6.125	0.25	5.25	80.6513	7.9652	63.5227
18.2782	10.0	6.25	0.375	15.0	133.3916	11.4035	54.4706
28.1015	12.0	6.75	0.125	4.5	289.461	7.4172	58.676
22.0532	9.0	2.5	0.125	4.5	171.3138	9.4515	63.052
25.0981	6.0	1.875	0.125	3.75	168.1592	8.3048	71.3535
23.2957	17.0	5.875	0.125	6.75	198.0434	8.9474	48.7924
19.1044	24.0	15.875	0.75	47.25	169.4419	10.9103	47.2277
13.0829	9.0	20.375	0.75	18.75	204.2426	15.9319	54.8361
20.7008	15.0	8.75	0.375	8.25	207.609	10.0689	60.5371
28.5775	9.0	0.0	0.0	0.0	116.2625	7.2937	49.7646
25.7215	8.0	10.75	0.25	2.25	231.8564	8.1035	53.4841
30.8159	10.0	0.0	0.0	0.0	185.1106	6.7639	61.0976
24.9404	7.0	0.375	0.125	4.5	232.5274	8.3573	63.0585
38.176	4.0	0.0	0.0	0.0	179.5866	5.4598	77.1745
36.6796	7.0	0.0	0.0	0.0	251.6814	5.6826	56.2313
41.6896	1.0	0.0	0.0	0.0	373.2887	4.9997	79.3627
35.9113	1.0	0.0	0.0	0.0	198.2605	5.8042	76.6989
26.7851	2.0	0.0	0.0	0.0	88.1192	7.7818	74.3535
30.1201	3.0	2.5	0.125	2.25	356.2973	6.9201	72.337
44.9194	1.0	0.0	0.0	0.0	403.1539	4.6402	80.0958
0.0	0.0	0.0	0.0	0.0	0.0	0.0	0.0
46.7543	1.0	0.0	0.0	0.0	490.1822	4.4581	81.0167
47.5903	1.0	0.0	0.0	0.0	566.1498	4.3798	81.7342
28.3582	3.0	0.0	0.0	0.0	210.3389	7.3501	75.9193
26.6913	5.0	2.0	0.125	3.0	181.7011	7.8091	72.0794
0.0	1.0	5.25	0.125	0.75	164.7778	0.0	55.9403
0.0	1.0	2.5	0.125	0.75	164.7778	0.0	55.9403
27.4565	4.0	0.0	0.0	0.0	244.7509	7.5915	57.3746
26.7473	3.0	5.125	0.125	0.75	167.9407	7.7928	45.5215
24.7309	3.0	0.0	0.0	0.0	133.6533	8.4281	73.1276
12.8403	3.0	4.625	0.25	3.75	225.9049	16.2329	63.515
23.7409	1.0	0.0	0.0	0.0	218.3953	8.7796	74.8305
35.5899	1.0	0.0	0.0	0.0	209.1769	5.8566	76.7226
24.877	1.0	0.0	0.0	0.0	65.1954	8.3786	71.954
36.8904	2.0	0.0	0.0	0.0	315.9757	5.6501	78.081
33.109	4.0	0.0	0.0	0.0	155.1911	6.2954	56.7923
0.0	1.0	2.125	0.125	0.75	164.7778	0.0	55.9403
24.0744	1.0	0.0	0.0	0.0	74.2433	8.658	71.8024
0.0	0.0	0.0	0.0	0.0	0.0	0.0	0.0
30.2735	2.0	0.0	0.0	0.0	421.8928	6.8851	76.2817
25.3601	3.0	2.375	0.125	1.5	162.9026	8.219	45.3495
26.6252	3.0	0.0	0.0	0.0	181.145	7.8285	74.0505
10.2445	2.0	2.875	0.125	1.5	196.3859	20.346	65.4669
0.0	1.0	5.625	0.125	0.75	164.7778	0.0	55.9403
31.1663	4.0	3.0	0.125	0.75	407.0003	6.6878	74.7792
33.9562	3.0	0.0	0.0	0.0	293.6621	6.1384	76.9572
19.9572	2.0	3.375	0.125	0.75	82.3889	10.4441	66.5123
21.3894	3.0	0.0	0.0	0.0	145.1051	9.7448	72.3992
12.6427	2.0	2.75	0.125	1.5	85.8989	16.4866	63.6573
38.0721	1.0	0.0	0.0	0.0	230.6098	5.4747	77.473
36.2908	2.0	0.0	0.0	0.0	200.6041	5.7435	76.8136
32.3922	3.0	0.0	0.0	0.0	321.7166	6.4347	77.0146
26.7596	2.0	0.0	0.0	0.0	199.9644	7.7892	73.6228
22.0332	2.0	0.0	0.0	0.0	127.2976	9.46	72.4058
34.2671	2.0	0.0	0.0	0.0	375.8308	6.0827	79.2916
37.0169	1.0	0.0	0.0	0.0	343.7735	5.6308	78.4196
30.869	2.0	0.0	0.0	0.0	76.5637	6.7522	73.9271
30.7688	2.0	0.0	0.0	0.0	31.3249	6.7742	73.8898
0.0	0.0	0.0	0.0	0.0	0.0	0.0	0.0
17.434	1.0	0.0	0.0	0.0	203.7122	11.9557	74.1257
25.0904	3.0	0.0	0.0	0.0	378.8158	8.3074	77.3338
23.2211	4.0	5.5	0.125	0.75	95.0356	8.9761	51.3318
22.1649	4.0	3.0	0.125	0.75	164.524	9.4038	70.7194
32.9122	2.0	0.0	0.0	0.0	213.6991	6.3331	75.8849
21.0869	3.0	3.75	0.125	0.75	212.1834	9.8846	68.9816
21.6582	5.0	0.0	0.0	0.0	182.9935	9.6238	74.0819
26.7371	6.0	0.0	0.0	0.0	125.6207	7.7957	73.4179
30.3884	2.0	0.0	0.0	0.0	118.5321	6.859	74.3338
30.8848	3.0	0.0	0.0	0.0	216.4671	6.7488	76.5072
25.3561	4.0	2.0	0.125	3.0	199.0974	8.2203	71.1429
27.8144	4.0	0.0	0.0	0.0	213.2991	7.4938	74.6692
29.0439	4.0	6.25	0.125	2.25	255.6735	7.1766	53.7776
37.7185	2.0	0.0	0.0	0.0	225.8293	5.5261	40.221
0.0	1.0	2.25	0.125	0.75	164.7778	0.0	55.9403
33.7219	3.0	0.0	0.0	0.0	268.9807	6.181	77.2217
35.6599	3.0	0.0	0.0	0.0	233.0348	5.8451	77.4816
25.9877	3.0	0.0	0.0	0.0	127.2574	8.0205	73.066
25.3845	3.0	6.125	0.125	2.25	283.5768	8.2111	70.9807
30.7674	2.0	0.0	0.0	0.0	211.0784	6.7745	75.4863
0.0	1.0	5.625	0.125	0.75	164.7778	0.0	55.9403
27.7395	3.0	2.875	0.125	0.75	320.7963	7.514	71.5839
36.949	3.0	0.0	0.0	0.0	162.2639	5.6412	76.5394
22.846	3.0	3.625	0.125	0.75	54.9259	9.1235	68.1779
8.0714	3.0	9.375	0.25	3.75	175.6239	25.8239	62.0782
0.0	0.0	0.0	0.0	0.0	0.0	0.0	0.0
39.7249	2.0	0.0	0.0	0.0	387.0115	5.247	79.3607
39.1095	2.0	0.0	0.0	0.0	68.8488	5.3295	77.0607
39.5262	2.0	0.0	0.0	0.0	330.3141	5.2733	78.6228
21.5223	1.0	0.0	0.0	0.0	119.0422	9.6846	71.8972
15.5876	3.0	6.0	0.125	1.5	99.2903	13.3719	66.0577
21.7681	1.0	0.0	0.0	0.0	0.0	9.5753	69.3373
35.1374	1.0	0.0	0.0	0.0	0.0	5.932	75.1799
34.8868	3.0	0.0	0.0	0.0	197.6021	5.9746	77.1219
39.727	2.0	0.0	0.0	0.0	254.4464	5.2467	78.053
23.9694	3.0	0.0	0.0	0.0	53.9179	8.6959	70.4921
18.7609	5.0	6.0	0.125	3.75	205.8574	11.1101	71.0807
19.0824	7.0	0.875	0.125	2.25	83.1179	10.9229	69.0169
5.1786	7.0	18.0	0.75	16.5	152.8199	40.2493	58.7998
15.2835	5.0	4.75	0.25	5.25	154.8563	13.6379	61.8507
21.5356	6.0	0.375	0.25	5.25	93.9853	9.6786	67.9547
0.0	3.0	9.875	0.375	4.5	164.7778	0.0	55.9403
22.9848	2.0	0.0	0.0	0.0	138.4682	9.0684	73.6973
21.8907	2.0	0.0	0.0	0.0	87.5538	9.5216	72.4574
37.9165	5.0	0.0	0.0	0.0	341.8425	5.4972	48.7536
37.455	2.0	0.0	0.0	0.0	374.7295	5.5649	40.9299
9.5819	2.0	0.25	0.125	1.5	82.2253	21.753	61.5069
0.0	1.0	2.375	0.125	0.75	164.7778	0.0	55.9403
31.5794	3.0	0.0	0.0	0.0	170.1675	6.6003	76.1744
19.459	2.0	1.375	0.125	1.5	271.1743	10.7115	67.4892
35.4456	1.0	0.0	0.0	0.0	189.3311	5.8804	76.5069
27.7221	4.0	0.0	0.0	0.0	52.975	7.5187	73.7352
17.6828	2.0	3.75	0.125	1.5	179.2125	11.7874	66.2333
35.6718	2.0	0.0	0.0	0.0	211.8574	5.8431	76.8933
37.6169	1.0	0.0	0.0	0.0	216.8542	5.541	77.2578
30.928	2.0	0.0	0.0	0.0	370.4528	6.7394	78.5212
19.243	2.0	5.75	0.125	0.75	252.4039	10.8317	67.2565
23.227	5.0	3.125	0.125	1.5	242.0069	8.9738	58.2046
22.4879	3.0	4.0	0.125	2.25	104.1998	9.2688	68.5604
19.6846	2.0	1.875	0.125	0.75	251.0673	10.5887	67.3084
12.7207	1.0	0.0	0.0	0.0	100.3824	16.3855	68.4338
28.6285	3.0	0.0	0.0	0.0	173.2703	7.2807	72.9918
26.2492	3.0	2.5	0.125	2.25	275.5807	7.9406	71.0669
22.4213	2.0	0.0	0.0	0.0	236.108	9.2963	74.9402
14.4968	2.0	2.5	0.125	1.5	234.8681	14.378	66.5346
40.2402	1.0	0.0	0.0	0.0	351.2516	5.1798	78.9433
23.7081	5.0	0.0	0.0	0.0	165.7668	8.7917	71.8185
23.7739	4.0	0.0	0.0	0.0	240.9591	8.7674	67.2436
33.4184	4.0	0.0	0.0	0.0	133.4511	6.2371	57.2653
22.0026	3.0	0.875	0.125	0.75	221.0242	9.4732	69.4492
0.0	1.0	2.5	0.125	0.75	164.7778	0.0	55.9403
35.5578	1.0	0.0	0.0	0.0	456.3403	5.8619	79.9511
34.1381	5.0	0.0	0.0	0.0	286.9068	6.1056	77.4879
27.5651	3.0	0.0	0.0	0.0	247.2586	7.5616	75.663
18.9291	2.0	5.5	0.125	0.75	263.2027	11.0114	67.3363
28.6938	5.0	2.875	0.125	1.5	254.4289	7.2641	58.6712
25.9627	4.0	3.0	0.125	3.0	79.5522	8.0283	70.7031
40.6782	1.0	0.0	0.0	0.0	273.3311	5.124	78.3659
29.2549	1.0	0.0	0.0	0.0	303.6524	7.1248	77.1133
37.3711	3.0	0.0	0.0	0.0	145.3803	5.5774	76.8023
24.7867	3.0	0.0	0.0	0.0	205.9076	8.4091	69.3598
28.5586	2.0	0.0	0.0	0.0	279.7038	7.2985	75.7614
30.3659	2.0	0.0	0.0	0.0	349.873	6.8641	78.0014
31.6721	2.0	0.0	0.0	0.0	10.1408	6.581	73.9755
41.8703	2.0	0.0	0.0	0.0	358.6755	4.9781	79.2692
46.1817	2.0	0.0	0.0	0.0	242.0332	4.5134	79.7229
34.1063	4.0	0.0	0.0	0.0	126.5731	6.1113	75.205
17.9688	1.0	0.0	0.0	0.0	194.7615	11.5998	73.7605
18.0464	2.0	0.625	0.125	1.5	82.3889	11.55	65.7956
0.0	0.0	0.0	0.0	0.0	0.0	0.0	0.0
45.7114	1.0	0.0	0.0	0.0	551.8533	4.5598	81.4631
36.9912	3.0	0.0	0.0	0.0	304.4708	5.6347	77.536
17.5758	4.0	5.625	0.125	0.75	134.0532	11.8592	63.0191
9.3467	2.0	2.75	0.125	0.75	165.245	22.3004	64.3288
27.8112	2.0	0.0	0.0	0.0	9.6874	7.4946	72.3925
0.0	2.0	3.625	0.25	2.25	164.7778	0.0	55.9403
34.4727	4.0	0.0	0.0	0.0	337.3314	6.0464	58.9443
43.5588	3.0	0.0	0.0	0.0	503.7174	4.7851	54.6141
25.1382	3.0	0.0	0.0	0.0	107.7285	8.2916	70.8036
28.7923	2.0	0.0	0.0	0.0	188.5034	7.2393	74.4536
41.4872	1.0	0.0	0.0	0.0	349.0383	5.0241	79.1195
0.0	0.0	0.0	0.0	0.0	0.0	0.0	0.0
35.5096	1.0	0.0	0.0	0.0	323.6881	5.8698	77.9839
32.0505	2.0	0.0	0.0	0.0	59.0885	6.5033	74.4734
21.1018	4.0	0.0	0.0	0.0	129.9263	9.8776	67.834
23.021	4.0	0.0	0.0	0.0	112.0942	9.0541	72.8158
0.0	0.0	0.0	0.0	0.0	0.0	0.0	0.0
44.8038	1.0	0.0	0.0	0.0	370.5218	4.6522	79.8424
36.347	2.0	0.0	0.0	0.0	329.5174	5.7346	78.3749
24.9752	2.0	0.0	0.0	0.0	69.9384	8.3457	73.2024
10.4355	2.0	5.25	0.125	0.75	82.3889	19.9737	62.46
10.6596	4.0	8.625	0.25	2.25	198.0802	19.5537	65.4917
17.4429	3.0	3.0	0.125	1.5	89.5372	11.9496	66.8599
22.0883	3.0	5.125	0.125	0.75	258.6031	9.4364	70.2857
28.486	3.0	0.0	0.0	0.0	158.5768	7.3171	75.2884
31.3	3.0	0.0	0.0	0.0	202.6414	6.6593	75.8543
32.6958	3.0	0.0	0.0	0.0	241.3295	6.375	76.095
15.9027	2.0	6.125	0.125	1.5	147.6038	13.1069	65.4636
32.5759	1.0	0.0	0.0	0.0	246.5665	6.3984	76.5347
28.4759	2.0	0.0	0.0	0.0	193.2006	7.3197	72.0693
39.5634	1.0	0.0	0.0	0.0	189.6885	5.2684	77.5378
39.9499	1.0	0.0	0.0	0.0	216.222	5.2174	77.8034
23.5997	2.0	0.0	0.0	0.0	40.7552	8.8321	70.7056
0.0	1.0	6.125	0.125	0.75	164.7778	0.0	55.9403
39.2305	2.0	0.0	0.0	0.0	86.1845	5.3131	77.2521
40.4144	1.0	0.0	0.0	0.0	253.2348	5.1574	78.1637
20.0604	8.0	0.125	0.125	1.5	190.6188	10.3904	53.1303
19.6029	13.0	5.25	0.375	18.0	100.1791	10.6329	59.0567
8.7058	8.0	12.625	0.625	14.25	146.2148	23.9421	53.5092
17.0674	12.0	7.875	0.5	9.75	195.2973	12.2125	66.3171
25.3278	17.0	2.625	0.25	5.25	126.3336	8.2295	51.7751
22.561	12.0	9.375	0.625	13.5	205.5013	9.2387	57.6206
27.8254	12.0	1.875	0.25	2.25	236.4511	7.4908	66.6795
26.576	9.0	0.0	0.0	0.0	230.6592	7.843	74.7164
18.803	9.0	7.75	0.25	6.75	200.4714	11.0852	58.8917
23.8512	11.0	3.125	0.25	4.5	178.4377	8.739	54.6798
22.1949	12.0	7.125	0.375	15.75	164.9625	9.3911	57.4157
11.8866	8.0	13.75	0.625	15.0	146.2762	17.5353	63.2562
20.3262	7.0	7.0	0.375	4.5	157.0682	10.2545	67.6791
24.102	7.0	0.125	0.125	2.25	229.122	8.648	61.8727
20.7289	10.0	9.125	0.25	3.0	96.56	10.0553	53.7606
25.2194	10.0	8.75	0.25	9.75	212.2387	8.2649	71.571
24.0354	9.0	2.125	0.125	6.0	100.0788	8.672	63.933
14.7085	8.0	7.375	0.375	9.75	197.5143	14.1711	64.3505
23.8969	13.0	2.125	0.125	1.5	198.307	8.7223	65.9429
27.0735	9.0	2.875	0.25	7.5	165.128	7.6989	63.2272
21.9301	5.0	2.625	0.25	3.0	126.8056	9.5045	53.0195
18.773	8.0	2.375	0.25	3.0	135.5992	11.1029	60.5811
20.6241	14.0	5.125	0.5	24.75	137.6268	10.1064	58.2392
19.9425	10.0	18.25	0.5	12.75	193.6094	10.4518	60.6445
16.6399	13.0	4.0	0.5	21.75	125.8721	12.5262	67.305
24.1497	8.0	1.75	0.125	5.25	104.1109	8.631	64.6323
25.365	11.0	7.375	0.375	4.5	221.7906	8.2174	43.4519
22.6492	15.0	6.25	0.25	11.25	217.3812	9.2028	65.8166
31.7054	9.0	0.0	0.0	0.0	200.292	6.5741	67.3507
22.4256	7.0	5.125	0.125	1.5	242.0402	9.2945	72.5436
25.9218	13.0	3.75	0.25	3.75	155.3944	8.0409	55.4743
26.5707	10.0	3.625	0.125	7.5	101.783	7.8445	72.3486
20.4825	11.0	16.875	0.5	11.25	173.7487	10.1763	55.246
19.912	6.0	5.375	0.25	3.75	250.2002	10.4678	69.9869
26.6669	10.0	0.625	0.125	6.75	176.7168	7.8162	67.0654
21.3101	11.0	0.875	0.375	9.0	192.5294	9.781	57.1127
22.8862	12.0	8.75	0.375	9.0	193.1579	9.1075	64.7184
28.1461	12.0	0.0	0.0	0.0	71.3482	7.4055	72.6686
24.0368	7.0	7.75	0.25	2.25	199.623	8.6715	59.3057
23.9964	12.0	4.625	0.25	2.25	209.7822	8.6861	65.0948
27.4694	9.0	0.0	0.0	0.0	41.1831	7.5879	71.7913
24.5326	11.0	5.625	0.25	8.25	201.5935	8.4962	57.9958
18.2708	10.0	9.5	0.375	12.75	135.6055	11.4081	63.3602
14.5113	11.0	3.5	0.5	19.5	162.6247	14.3636	60.3801
17.2238	8.0	12.5	0.375	9.75	176.8234	12.1016	65.3209
20.3538	9.0	8.0	0.5	7.5	254.7673	10.2406	68.0144
26.4711	13.0	3.0	0.125	7.5	166.224	7.8741	56.3261
16.7328	11.0	19.0	0.625	15.75	202.9548	12.4567	52.2175
15.8568	11.0	10.25	0.375	12.75	149.7739	13.1448	55.24
24.6939	13.0	3.5	0.125	8.25	160.2724	8.4408	63.0027
29.035	10.0	0.0	0.0	0.0	180.2154	7.1788	45.9331
28.0797	11.0	4.5	0.25	3.0	252.5696	7.423	66.7703
23.9421	11.0	8.375	0.25	7.5	169.5054	8.7058	50.1775
13.7809	7.0	10.25	0.5	12.75	173.1924	15.1249	64.0517
22.2887	6.0	1.75	0.125	1.5	193.1631	9.3516	69.519
20.2662	10.0	0.5	0.125	7.5	125.4815	10.2849	68.9127
20.9786	14.0	20.25	0.625	19.5	225.9124	9.9356	48.9804
28.1942	10.0	3.25	0.125	0.75	254.095	7.3928	58.444
27.0804	8.0	1.5	0.125	5.25	195.7764	7.6969	64.121
21.9629	8.0	7.625	0.25	6.0	234.6964	9.4903	60.7362
22.5036	12.0	9.25	0.375	9.75	161.3498	9.2623	63.6266
25.2901	10.0	4.0	0.125	6.0	74.0623	8.2418	58.2222
9.4066	9.0	16.75	0.625	21.75	123.8327	22.1584	60.4965
16.972	12.0	4.875	0.5	10.5	199.2756	12.2811	54.5814
19.6296	10.0	3.5	0.375	13.5	141.9984	10.6184	61.4263
25.8837	10.0	4.875	0.25	6.0	156.5716	8.0528	55.9161
25.6594	9.0	5.625	0.375	9.0	175.4412	8.1231	53.7472
26.6822	11.0	1.625	0.125	3.0	180.1804	7.8118	58.3126
22.6787	7.0	9.875	0.25	2.25	195.2464	9.1908	59.6781
25.5814	11.0	6.625	0.25	9.0	242.0582	8.1479	72.7083
26.9966	12.0	0.0	0.0	0.0	124.0265	7.7208	67.8497
14.341	10.0	16.0	0.625	18.0	181.561	14.5342	65.5595
19.4516	13.0	1.625	0.375	6.75	171.3212	10.7156	47.3878
27.5425	9.0	3.875	0.125	1.5	141.6118	7.5678	64.0892
22.238	9.0	9.375	0.25	3.0	139.4606	9.3729	69.1211
17.4082	6.0	3.75	0.25	2.25	189.0785	11.9734	66.6614
27.8835	12.0	2.125	0.125	7.5	192.06	7.4752	60.695
18.5084	8.0	15.125	0.375	7.5	151.3725	11.2616	66.7813
21.2716	8.0	1.625	0.125	3.0	73.363	9.7987	61.3987
27.59	8.0	0.0	0.0	0.0	110.2783	7.5547	64.2266
23.9297	6.0	0.0	0.0	0.0	107.1596	8.7103	66.5664
20.2899	15.0	5.375	0.5	7.5	151.6607	10.2728	53.0503
23.2424	11.0	5.375	0.25	12.75	124.1813	8.9679	57.8984
20.9018	9.0	12.125	0.375	4.5	150.6135	9.9721	60.4465
23.3709	16.0	6.75	0.375	5.25	228.9594	8.9186	53.6157
23.0822	10.0	2.75	0.25	9.75	154.7082	9.0301	70.1135
21.0093	9.0	10.625	0.5	7.5	176.7825	9.9211	51.0973
25.3552	7.0	0.125	0.125	2.25	188.1976	8.2206	72.4475
29.0121	9.0	1.875	0.125	1.5	161.3569	7.1844	57.3466
15.9484	9.0	9.125	0.375	7.5	158.5646	13.0693	55.9193
26.194	7.0	0.0	0.0	0.0	271.3034	7.9574	63.0281
25.0159	10.0	0.5	0.125	6.75	115.7504	8.3321	65.793
18.2877	10.0	13.0	0.5	15.0	210.1523	11.3976	68.0628
17.7954	12.0	13.375	0.5	13.5	155.2135	11.7129	56.868
23.95	10.0	7.375	0.25	8.25	82.2097	8.7029	57.5002
32.2028	5.0	0.0	0.0	0.0	122.9056	6.4726	75.3374
19.2586	15.0	3.0	0.5	18.75	181.0655	10.823	50.9206
23.4079	12.0	3.375	0.25	14.25	199.3895	8.9045	65.8414
19.5081	10.0	7.875	0.25	9.0	140.9381	10.6845	67.2769
22.2184	7.0	1.875	0.25	3.0	199.157	9.3812	70.0979
26.8665	12.0	3.125	0.25	10.5	180.7051	7.7582	61.2211
20.2517	12.0	9.0	0.375	5.25	141.2572	10.2922	57.4041
20.5767	12.0	15.875	0.5	15.0	133.6064	10.1297	57.989
26.5686	6.0	0.75	0.125	3.75	188.3943	7.8452	72.0861
22.359	12.0	13.375	0.375	6.75	248.6688	9.3222	55.9806
19.5654	8.0	2.25	0.25	5.25	113.3316	10.6532	65.8545
29.6152	13.0	0.0	0.0	0.0	124.6715	7.0381	57.4181
8.15	8.0	13.625	0.625	16.5	109.7635	25.5749	58.6894
23.1387	10.0	4.625	0.375	4.5	192.3416	9.0081	55.3482
22.4447	14.0	7.125	0.5	18.75	168.0417	9.2866	58.2488
16.8301	7.0	14.75	0.5	12.0	227.7528	12.3847	65.6309
22.5397	8.0	4.25	0.25	2.25	216.6349	9.2475	62.2175
28.9248	11.0	0.0	0.0	0.0	160.2338	7.2061	61.3693
17.9518	11.0	16.75	0.5	12.75	148.124	11.6108	60.6052
12.3961	9.0	17.625	0.5	15.0	168.1483	16.8146	63.7962
18.1528	9.0	5.75	0.375	11.25	153.4531	11.4823	67.6306
21.2787	8.0	13.0	0.375	6.75	172.07	9.7955	59.7252
24.7106	11.0	1.875	0.125	1.5	198.4509	8.435	58.2041
25.2821	10.0	2.5	0.125	6.0	234.807	8.2444	66.5239
15.4312	8.0	15.625	0.5	10.5	148.3235	13.5074	55.2768
22.0178	10.0	4.375	0.25	5.25	146.5063	9.4667	63.6514
18.9362	15.0	15.625	0.5	24.0	153.8444	11.0072	64.2993
13.2531	10.0	20.875	0.75	23.25	155.1856	15.7273	56.6144
23.527	12.0	2.125	0.375	7.5	156.0508	8.8594	52.7486
20.7107	11.0	3.75	0.375	18.0	167.998	10.0641	67.746
24.6452	12.0	8.0	0.375	9.75	210.6929	8.4574	64.0352
25.2733	14.0	1.75	0.125	3.0	205.3177	8.2472	65.6899
22.7501	7.0	0.0	0.0	0.0	142.1754	9.1619	72.126
16.6757	9.0	14.125	0.5	12.0	157.0015	12.4993	58.3926
21.0399	9.0	3.0	0.375	4.5	186.725	9.9067	60.9637
23.4761	9.0	5.75	0.25	7.5	166.6642	8.8786	63.0074
21.0436	8.0	9.125	0.375	6.75	201.1571	9.9049	59.0624
26.6263	8.0	1.75	0.125	1.5	264.6964	7.8282	63.0982
24.1408	10.0	0.375	0.125	6.75	113.2016	8.6341	71.1229
15.6632	7.0	9.125	0.25	5.25	166.8207	13.3073	63.9587
16.3707	11.0	17.0	0.625	19.5	146.6679	12.7322	66.0237
27.8041	11.0	0.0	0.0	0.0	152.6314	7.4966	66.8909
25.663	11.0	7.875	0.25	7.5	213.5554	8.122	58.9959
22.6243	17.0	2.75	0.25	4.5	157.5037	9.2129	63.1318
27.8793	11.0	3.75	0.125	5.25	165.5118	7.4763	48.4465
14.3558	8.0	20.5	0.5	9.0	163.2764	14.5192	64.2128
26.6139	13.0	1.875	0.125	1.5	181.3036	7.8318	68.1539
17.4876	13.0	12.5	0.5	21.75	121.9016	11.919	61.1385
16.9119	8.0	11.125	0.5	7.5	185.3266	12.3248	56.9512
18.1797	15.0	8.125	0.625	21.75	166.3151	11.4653	50.4873
22.2259	10.0	0.125	0.125	3.0	162.6592	9.378	57.3479
18.8683	9.0	11.25	0.5	12.75	165.4516	11.0468	58.8549
20.2675	15.0	5.375	0.375	5.25	181.8487	10.2842	61.1228
26.6881	5.0	0.0	0.0	0.0	76.914	7.81	72.3912
15.7573	10.0	14.5	0.5	9.0	107.7291	13.2278	57.379
28.0928	10.0	2.75	0.125	1.5	321.0642	7.4195	58.7361
22.2109	12.0	5.625	0.25	9.75	158.1206	9.3844	70.8888
14.6246	6.0	13.125	0.375	6.0	200.5488	14.2524	54.1295
20.6185	10.0	2.125	0.25	2.25	187.0581	10.1091	63.2848
26.0541	11.0	0.0	0.0	0.0	117.8882	8.0001	71.791
24.502	9.0	11.75	0.375	6.0	131.4883	8.5069	61.12
17.6428	11.0	13.0	0.625	18.0	145.4336	11.8142	66.2137
26.8117	12.0	4.25	0.25	11.25	142.8494	7.774	66.8644
26.0744	8.0	4.125	0.125	1.5	190.2976	7.9939	61.865
31.4527	9.0	0.0	0.0	0.0	214.269	6.6269	67.6968
28.1021	12.0	0.375	0.125	1.5	199.769	7.4171	67.2057
21.6293	10.0	10.625	0.25	3.75	200.376	9.6367	62.2216
18.6502	9.0	2.5	0.25	3.75	181.6912	11.176	69.8382
26.6351	11.0	2.375	0.125	6.75	202.9217	7.8256	67.0665
10.8681	9.0	22.625	0.75	18.0	156.8539	19.1786	62.6996
21.5381	9.0	4.875	0.25	3.75	155.068	9.6775	57.8468
27.0859	11.0	0.25	0.125	1.5	150.8954	7.6953	59.7622
24.2461	9.0	4.375	0.25	12.75	191.9683	8.5966	71.3693
15.7247	9.0	9.5	0.375	10.5	156.4353	13.2553	60.8534
18.2311	12.0	4.0	0.25	13.5	91.5167	11.4329	62.3247
10.0528	7.0	12.0	0.5	13.5	146.2744	20.734	59.337
20.595	14.0	6.5	0.5	15.75	188.1995	10.1207	52.4923
22.3549	12.0	7.25	0.5	19.5	207.8963	9.3239	56.9741
16.2975	10.0	12.25	0.625	18.75	175.8568	12.7894	60.286
17.7348	7.0	3.625	0.375	6.0	276.522	11.7529	68.5576
19.4639	12.0	0.75	0.25	9.75	159.2818	10.7088	56.5799
20.3786	11.0	10.875	0.375	12.75	199.6125	10.2281	62.7596
25.7055	10.0	3.25	0.25	6.75	226.2131	8.1086	56.4402
30.047	6.0	0.0	0.0	0.0	91.338	6.937	73.6677
19.2001	10.0	2.875	0.375	15.0	200.0465	10.8559	58.1985
22.2429	8.0	2.375	0.25	2.25	234.1939	9.3709	62.2884
23.3702	14.0	5.5	0.25	16.5	113.8333	8.9188	60.6056
19.1632	11.0	15.75	0.625	18.0	227.9211	10.8768	54.2112
19.5695	9.0	4.125	0.25	2.25	188.9286	10.651	67.5855
22.3878	12.0	3.5	0.25	12.0	153.094	9.3102	64.3173
19.3	10.0	17.375	0.5	12.75	193.1381	10.7997	58.0403
23.1443	9.0	3.375	0.375	6.75	161.3264	9.0059	61.3667
26.7966	8.0	0.375	0.125	2.25	206.3371	7.7784	64.1374
26.2729	8.0	0.25	0.125	0.75	204.5127	7.9335	62.4402
23.5944	10.0	10.0	0.375	6.75	163.3088	8.8341	48.3384
25.9313	12.0	0.875	0.25	11.25	147.5533	8.038	66.7631
12.7829	9.0	12.125	0.5	10.5	164.8973	16.3058	57.0284
15.5128	11.0	5.5	0.375	7.5	155.9311	13.4363	56.0162
29.3118	13.0	2.75	0.125	3.0	180.1014	7.111	62.556
28.8825	6.0	8.25	0.25	2.25	354.833	7.2167	46.4315
22.7613	11.0	2.5	0.25	3.75	187.7052	9.1574	71.4309
25.4358	11.0	2.25	0.125	6.75	205.2165	8.1946	72.5155
15.2263	8.0	7.75	0.25	6.75	90.5728	13.6891	62.2429
21.0355	11.0	2.125	0.25	6.75	205.8276	9.9087	59.412
22.3759	9.0	1.5	0.125	6.0	183.8366	9.3152	65.2956
22.9884	9.0	7.25	0.375	5.25	196.4522	9.067	69.297
18.4535	13.0	14.5	0.625	21.0	236.0144	11.2952	68.6862
27.9685	14.0	2.375	0.125	8.25	202.0184	7.4525	61.8068
21.3642	8.0	9.0	0.25	5.25	95.6148	9.7563	68.5113
26.0265	9.0	2.0	0.125	0.75	163.2289	8.0086	60.8401
26.0937	9.0	3.125	0.25	9.0	189.9298	7.9879	71.3347
20.2004	13.0	11.125	0.5	14.25	177.3884	10.3184	55.6622
17.1826	11.0	4.125	0.5	13.5	189.608	12.1306	65.2409
20.1144	9.0	1.5	0.25	8.25	137.258	10.3625	69.2231
23.213	9.0	8.0	0.25	3.75	133.2894	8.9792	53.8823
23.579	9.0	2.125	0.25	5.25	179.3867	8.8399	71.0595
29.4676	10.0	0.0	0.0	0.0	223.533	7.0734	59.7137
18.7401	11.0	16.625	0.5	12.0	144.1454	11.1224	60.2806
22.5473	13.0	2.875	0.25	6.0	131.4497	9.2443	65.464
26.0308	9.0	3.625	0.125	6.0	189.0762	8.0072	64.7574
15.7831	8.0	11.375	0.375	5.25	143.6712	13.2062	67.092
28.4517	11.0	0.0	0.0	0.0	189.3371	7.3259	66.8756
24.8154	14.0	3.625	0.25	15.75	182.2566	8.3994	61.9352
10.9122	5.0	7.125	0.25	3.75	160.3843	19.1011	60.2315
20.0047	10.0	5.5	0.375	7.5	142.1191	10.4193	61.8085
31.4344	7.0	0.0	0.0	0.0	187.885	6.6308	64.5326
17.1908	12.0	16.375	0.5	15.75	122.2229	12.1248	56.4746
19.6782	14.0	14.0	0.5	21.75	107.9516	10.5922	59.2451
27.8521	12.0	1.75	0.125	7.5	117.7092	7.4836	62.3434
21.4411	8.0	0.125	0.125	0.75	129.2656	9.7213	43.3916
26.0654	11.0	2.625	0.25	2.25	222.5971	7.9966	52.2676
27.7222	18.0	3.625	0.375	15.0	183.461	7.5187	56.0297
5.3923	6.0	14.375	0.625	12.75	162.5643	38.6542	59.1735
22.068	9.0	5.625	0.375	4.5	144.485	9.4451	69.1649
26.1071	12.0	0.875	0.125	9.0	186.4852	7.9838	72.6603
21.6169	10.0	10.5	0.375	9.0	189.5303	9.6422	69.6083
25.2137	8.0	1.75	0.125	3.0	181.4084	8.2667	71.013
24.2387	14.0	4.875	0.25	8.25	226.648	8.5993	66.1238
11.9678	8.0	15.625	0.625	13.5	109.189	17.4163	62.7131
17.4108	7.0	8.25	0.375	6.75	226.3936	11.9716	68.0985
26.9902	9.0	0.25	0.125	3.75	215.8539	7.7226	47.9902
8.862	6.0	14.0	0.5	9.75	176.5771	23.5201	62.2982
28.3067	9.0	3.25	0.125	0.75	195.9272	7.3635	49.8217
25.6852	10.0	2.25	0.125	6.0	142.6659	8.115	57.5979
22.9051	9.0	6.375	0.25	9.0	179.4505	9.0999	62.7996
18.3334	14.0	3.0	0.375	9.75	186.4536	11.3691	47.7424
24.1773	22.0	3.25	0.25	16.5	146.5152	8.6211	61.925
14.2772	26.0	23.0	1.25	75.75	147.3386	14.5992	51.3588
18.3629	41.0	11.125	0.75	48.0	129.7799	11.3509	49.3916
16.9215	48.0	32.0	1.75	193.5	124.4463	12.3178	31.5857
13.21	55.0	62.25	3.125	249.0	134.0478	15.7786	28.3512
16.3283	72.0	56.25	2.375	210.0	175.9221	12.7653	34.9454
19.3184	67.0	37.875	2.25	327.75	172.8682	10.7895	33.9567
13.8035	79.0	93.0	4.375	426.75	159.7183	15.1002	27.4
17.0703	88.0	64.0	3.125	331.5	190.5251	12.2104	32.1324
20.402	87.0	44.25	2.375	396.0	138.0676	10.2164	29.6949
18.2489	94.0	95.625	3.625	326.25	141.0572	11.4218	26.67
17.8214	99.0	49.375	2.375	228.0	153.9977	11.6958	30.3137
22.3816	94.0	41.5	2.375	419.25	150.0385	9.3128	30.3679
14.9269	85.0	97.25	4.875	429.75	185.6201	13.9637	28.975
19.1237	102.0	79.625	3.625	411.75	174.3853	10.8993	31.4659
21.6853	87.0	40.0	2.375	360.75	152.7032	9.6118	28.2459
19.8268	93.0	86.375	3.5	441.0	152.7397	10.5128	32.4479
17.5015	101.0	82.5	3.5	471.75	167.8205	11.9096	30.3135
21.7315	96.0	40.75	2.375	495.0	139.7434	9.5914	31.9551
18.2388	82.0	94.375	3.625	390.75	159.3896	11.4281	32.691
19.1604	97.0	56.25	2.25	256.5	175.8124	10.8784	30.6993
21.8805	94.0	42.5	2.125	458.25	133.1792	9.5261	29.9702
19.3685	89.0	101.625	3.75	408.75	190.7394	10.7615	31.486
20.8076	106.0	48.875	2.0	222.0	167.3244	10.0173	33.9121
23.2054	95.0	33.125	1.375	285.75	134.1302	8.9822	28.7892
20.2134	95.0	85.75	4.0	397.5	172.4949	10.3117	28.829
19.1772	101.0	76.0	3.25	370.5	181.1854	10.8689	29.9747
21.6715	90.0	34.625	2.625	421.5	166.317	9.6179	28.717
18.296	95.0	87.375	3.875	332.25	155.6112	11.3924	26.2752
16.3127	94.0	69.5	3.625	431.25	154.6269	12.7775	31.5717
21.9589	90.0	38.625	2.625	431.25	168.0573	9.4921	30.4215
21.1817	90.0	69.875	3.125	320.25	157.6327	9.8403	31.2228
21.1323	91.0	60.25	2.375	252.0	166.9341	9.8633	32.4576
22.1499	103.0	48.0	2.75	518.25	158.8425	9.4102	31.9935
16.7695	81.0	115.0	4.375	402.75	181.4969	12.4294	31.0138
18.4021	92.0	77.75	3.375	343.5	176.3061	11.3267	30.8972
21.1374	99.0	54.375	2.75	577.5	147.4665	9.861	32.0651
16.7232	87.0	76.25	3.125	377.25	127.3768	12.4638	30.2008
19.7217	108.0	64.125	2.5	342.75	163.9393	10.5688	31.3615
22.6461	97.0	43.5	2.375	507.0	173.0859	9.204	33.2707
17.3999	89.0	104.0	4.5	486.75	160.0417	11.9791	27.8818
17.9511	105.0	85.25	3.875	479.25	167.3525	11.6113	31.3582
22.7043	88.0	39.5	2.125	335.25	165.1191	9.1804	30.2952
19.4929	81.0	78.75	3.125	287.25	164.6734	10.6929	31.5628
19.2811	96.0	61.5	2.25	327.75	165.9265	10.8103	34.9512
21.4881	101.0	43.0	1.875	368.25	119.6785	9.7	25.682
14.6763	82.0	99.25	4.25	461.25	163.5858	14.2022	30.6479
19.2634	101.0	76.75	2.625	276.75	167.9283	10.8203	25.9141
21.85	100.0	58.0	2.75	506.25	154.0013	9.5394	26.8544
21.2967	96.0	87.25	3.625	310.5	180.2894	9.7872	27.9287
20.07	106.0	69.125	2.625	378.75	156.9486	10.3854	31.928
24.2587	105.0	34.625	1.5	354.75	175.4386	8.5922	31.6776
19.789	99.0	96.625	4.0	474.0	169.593	10.5329	27.0358
17.9579	86.0	82.5	3.0	384.75	149.0894	11.6069	34.6484
21.7678	86.0	37.0	2.5	411.0	154.937	9.5754	29.3056
19.4723	94.0	90.875	3.75	487.5	149.4303	10.7042	30.9178
18.6571	100.0	53.0	2.375	288.75	163.9326	11.1719	27.862
21.2289	93.0	48.125	2.5	493.5	135.8516	9.8185	33.2144
18.5362	93.0	92.125	4.125	423.75	201.97	11.2448	27.9716
17.6946	101.0	60.25	2.875	331.5	167.0491	11.7796	30.5945
20.6843	87.0	48.0	2.75	430.5	144.8459	10.077	29.3002
18.3258	100.0	83.125	4.375	383.25	167.1374	11.3739	29.1961
20.1469	103.0	66.375	2.875	333.75	173.07	10.3458	29.9605
21.0704	85.0	30.5	2.0	349.5	137.5555	9.8923	31.1349
19.8724	93.0	89.375	3.75	501.0	156.9858	10.4887	31.8719
19.1451	101.0	64.875	3.125	350.25	180.6373	10.8871	29.7598
21.8795	98.0	50.375	2.875	630.75	152.2892	9.5265	32.3366
16.1656	88.0	128.375	4.75	547.5	171.2133	12.8937	31.5099
19.6369	96.0	73.5	2.5	293.25	172.2304	10.6145	31.1124
22.4999	85.0	36.25	1.625	326.25	152.221	9.2638	32.7768
16.2898	81.0	96.0	4.25	455.25	195.0195	12.7954	29.7551
19.7078	92.0	62.375	2.5	339.0	174.4469	10.5763	38.6138
23.1378	103.0	36.0	1.875	450.0	147.1492	9.0084	31.624
18.0771	89.0	96.125	3.75	446.25	194.4309	11.5303	32.2953
19.5772	104.0	58.375	2.5	294.75	168.7302	10.6468	32.1346
25.5306	107.0	34.0	1.75	414.0	145.0132	8.1641	30.0609
19.612	88.0	91.125	3.625	382.5	175.5022	10.6279	30.4062
17.54	93.0	62.125	2.625	312.0	151.5856	11.8834	32.5356
24.5423	102.0	31.875	1.875	429.75	132.3241	8.4929	30.784
18.0099	81.0	74.5	3.625	404.25	180.9534	11.5734	32.0286
20.1948	93.0	53.625	2.375	304.5	171.3294	10.3212	36.3766
21.6797	90.0	45.25	2.625	417.0	163.3797	9.6143	26.9862
18.1828	90.0	77.75	3.875	486.75	182.805	11.4633	30.2663
17.1845	93.0	62.125	3.75	430.5	178.7031	12.1292	29.5719
20.6423	88.0	38.125	2.375	375.0	148.7213	10.0975	27.2284
19.3715	94.0	95.125	3.875	398.25	161.7526	10.7599	27.9507
19.0248	95.0	58.875	2.75	309.75	173.3788	10.956	30.4347
20.0396	108.0	46.5	3.25	627.75	152.7619	10.4012	29.9858
16.46	92.0	123.5	5.125	552.0	176.5841	12.6631	29.8208
17.1734	89.0	79.625	3.75	274.5	177.7366	12.1371	27.5264
20.5666	94.0	48.75	3.125	645.75	157.2335	10.1346	32.8751
17.1022	85.0	96.75	3.75	393.0	165.8765	12.1876	29.6873
16.6014	94.0	95.75	3.25	355.5	156.9421	12.5553	31.0543
23.5518	112.0	28.75	2.125	400.5	155.3592	8.8501	27.3364
19.5594	91.0	100.375	3.875	299.25	175.2733	10.6565	25.556
21.9624	111.0	76.875	3.0	361.5	186.6221	9.4905	30.0195
23.873	91.0	39.375	2.375	428.25	144.8529	8.731	28.0533
16.5205	80.0	91.25	4.625	429.0	175.2814	12.6168	27.9015
19.6292	96.0	43.125	2.25	237.0	177.2942	10.6186	32.0522
24.7342	100.0	34.125	1.875	439.5	146.7939	8.427	31.3655
14.9548	81.0	101.125	4.0	450.75	147.7138	13.9377	29.0425
21.1215	99.0	60.625	2.5	299.25	150.7836	9.8684	31.295
23.8183	100.0	45.875	2.25	467.25	150.3312	8.751	29.905
19.9926	90.0	90.375	3.5	397.5	162.5429	10.4256	30.7137
19.8608	100.0	73.75	2.75	343.5	178.5677	10.4948	31.7965
22.4111	105.0	33.5	2.125	434.25	132.7879	9.3005	30.1569
19.4861	93.0	96.25	3.75	414.0	189.3732	10.6966	29.9831
18.7982	93.0	53.375	2.125	233.25	182.242	11.088	31.7021
21.0302	83.0	49.25	3.125	594.75	164.5437	9.9112	36.1061
17.5079	94.0	106.5	5.0	490.5	168.2022	11.9052	26.9504
17.2155	95.0	73.625	3.375	435.75	156.3709	12.1074	34.1389
20.8789	87.0	38.25	2.125	341.25	149.9602	9.983	30.2382
18.8343	87.0	80.375	3.25	369.0	148.8439	11.0668	31.796
21.3119	97.0	55.875	2.0	280.5	162.371	9.7802	32.7285
22.6773	99.0	38.375	2.375	490.5	161.1365	9.1914	30.4384
18.3401	89.0	98.75	4.25	357.0	169.7953	11.365	25.7844
18.8397	90.0	48.25	2.625	283.5	180.9127	11.0636	30.34
19.7133	88.0	57.25	3.25	458.25	152.0687	10.5733	26.8878
17.8108	85.0	89.375	3.875	426.0	183.3705	11.7027	33.4087
19.7979	107.0	56.125	2.25	283.5	161.0227	10.5281	30.3639
22.3193	102.0	35.625	2.0	403.5	136.4822	9.3388	29.8738
19.1746	83.0	96.5	3.75	348.0	186.9428	10.8704	32.735
20.094	79.0	89.5	3.375	422.25	186.5538	10.373	35.1922
25.2486	69.0	18.75	1.625	153.0	186.4753	8.2553	35.5067
25.127	46.0	44.375	1.625	137.25	174.395	8.2953	39.5501
26.3944	44.0	8.875	0.375	21.75	197.4189	7.8969	43.1713
27.89	76.0	12.375	0.625	122.25	168.6448	7.4735	33.2965
24.991	36.0	30.0	1.125	69.0	196.2725	8.3404	41.805
28.9685	45.0	12.0	0.5	30.0	217.3238	7.1952	46.5675
27.756	27.0	4.0	0.375	36.0	148.1628	7.5096	56.9487
24.8069	26.0	20.25	0.625	21.0	181.8803	8.4023	37.5691
21.7045	30.0	10.875	0.75	32.25	142.8443	9.6033	45.9179
21.1664	30.0	9.75	0.75	58.5	162.112	9.8475	46.7605
17.3116	23.0	33.625	1.25	79.5	179.0052	12.0402	57.1703
20.7262	35.0	12.875	0.75	39.0	136.443	10.0566	51.8086
21.6239	34.0	12.0	0.875	56.25	147.0338	9.6391	43.8067
18.5954	26.0	35.875	1.375	60.0	169.1619	11.209	43.4361
[truncated: 881 more rows]
