# Supplementary material for: Transformer model-based multi-scale fine-grained identification and classification of regional traffic states
Source: PeerJ Comput Sci. 2024 Dec 18;10:e2625. doi: 10.7717/peerj-cs.2625 (PMC11784819; doi:10.7717/peerj-cs.2625)
Supplement: Supplemental Information 4 [file peerj-cs-10-2625-s004.py]

import numpy as np
import pandas as pd
import tensorflow as tf
from tensorflow import keras
from sklearn import metrics
from sklearn.cluster import KMeans
from tensorflow.keras import layers
from matplotlib import pyplot as plt
from sklearn.decomposition import PCA
from sklearn.preprocessing import MinMaxScaler, Normalizer
from sklearn.metrics import silhouette_score, davies_bouldin_score, calinski_harabasz_score
from scipy.spatial.distance import euclidean


# define the number of clusters
c = 4   # 16
data_size = 144000
train_test = 128000
num_ker = 8
kernel_size = (8, 1)
test_data_size = 2880


# Positional Encoding
def get_angles(pos, i, d_model):
    angle_rates = 1 / np.power(10000, (2 * (i // 2)) / np.float32(d_model))
    return pos * angle_rates


def positional_encoding(position, d_model):
    angle_rads = get_angles(np.arange(position)[:, np.newaxis],
                            np.arange(d_model)[np.newaxis, :],
                            d_model)

    # apply sin to even indices in the array; 2i
    angle_rads[:, 0::2] = np.sin(angle_rads[:, 0::2])

    # apply cos to odd indices in the array; 2i+1
    angle_rads[:, 1::2] = np.cos(angle_rads[:, 1::2])

    pos_encoding = angle_rads[np.newaxis, ...]
    return tf.cast(pos_encoding, dtype=tf.float32)


max_position = 144000
d_model = 8
pos_encoding = positional_encoding(max_position, d_model)


# Define the implementation class of Encoder in Transformer
class TransformerEncoder(layers.Layer):
    def __init__(self, embed_dim, num_heads, feed_forward_dim, rate=0.1):
        super(TransformerEncoder, self).__init__()
        self.mha = layers.MultiHeadAttention(num_heads=num_heads, key_dim=embed_dim)
        self.ffn = keras.Sequential(
            [layers.Dense(feed_forward_dim, activation="relu"), layers.Dense(embed_dim), ]
        )

        self.layernorm1 = layers.LayerNormalization(epsilon=1e-6)
        self.layernorm2 = layers.LayerNormalization(epsilon=1e-6)

        self.dropout1 = layers.Dropout(rate)
        self.dropout2 = layers.Dropout(rate)
        self.flatten = layers.Flatten()
        self.fc = layers.Dense(dim_redu)

    def call(self, inputs, training, max_position):
        if len(inputs.shape) == 2:
            inputs = tf.expand_dims(inputs, axis=0)
        seq_len = tf.shape(inputs)[1]
        pos_encoding = positional_encoding(max_position, inputs.shape[-1])
        pos_encoding = pos_encoding[:, :seq_len, :]
        pos_encoding = tf.broadcast_to(pos_encoding, tf.shape(inputs))
        inputs += pos_encoding
        attn_output = self.mha(inputs, inputs)
        attn_output = self.dropout1(attn_output, training=training)
        out1 = self.layernorm1(inputs + attn_output)

        ffn_output = self.ffn(out1)
        ffn_output = self.dropout2(ffn_output, training=training)
        ffn_output = self.layernorm2(out1 + ffn_output)

        ffn_output = self.flatten(ffn_output)

        return self.fc(ffn_output)


data = pd.read_csv('data/select_road_state_list.csv')
test_data_10 = pd.read_csv('data/select_road_state_list_12.csv')
test_data_15 = pd.read_csv('data/select_road_state_list_12_skip.csv')

repeated_data = pd.concat([test_data_10] * 50, ignore_index=True)
test_data_10 = repeated_data.iloc[:144000]
repeated_data = pd.concat([test_data_15] * 50, ignore_index=True)
test_data_15 = repeated_data.iloc[:144000]

print('test shape: ', test_data_10.shape, test_data_15.shape)

data = tf.cast(data, dtype=tf.float32)
test_data_10 = tf.cast(test_data_10, dtype=tf.float32)
test_data_15 = tf.cast(test_data_15, dtype=tf.float32)

print(data.shape)

# Define the parameters of the Encoder in the Transformer
embed_dim = 8
num_heads = 3
feed_forward_dim = 64
dropout_rate = 0.1
dim_redu = 2

# Encoder data processing
encoder = TransformerEncoder(embed_dim, num_heads, feed_forward_dim, dropout_rate)

window_size = 1
stride = 1

windows = []
for i in range(0, data.shape[0] - window_size + 1, stride):
    window = data[i:i + window_size, :]
    windows.append(window)

data_windows = tf.stack(windows, axis=0)

max_position = window_size
encoder_output = encoder(data_windows, training=True, max_position=max_position)
batch_size = 20
num_batches = (data_windows.shape[0] + batch_size - 1) // batch_size

encoded_data_all = []

for i in range(num_batches):
    start_idx = i * batch_size
    end_idx = min((i + 1) * batch_size, data_windows.shape[0])
    batch_data = data_windows[start_idx:end_idx, :, :]
    max_position = window_size
    encoded_batch_data = encoder(batch_data, training=False, max_position=max_position)
    encoded_data_all.append(encoded_batch_data)

encoded_data = tf.concat(encoded_data_all, axis=0)
print("Encoded Data Shape:", encoded_data.shape)

final_features = np.zeros((data.shape[0], 2))

for i, window_output in enumerate(encoded_data):
    start_idx = i * stride
    end_idx = start_idx + window_size
    final_features[start_idx:end_idx, :] = window_output

print("Final Features Shape:", final_features.shape)
features = final_features

windows = []
for i in range(0, test_data_10.shape[0] - window_size + 1, stride):
    window = test_data_10[i:i + window_size, :]
    windows.append(window)
data_windows = tf.stack(windows, axis=0)
max_position = window_size
batch_size = 1
num_batches = (data_windows.shape[0] + batch_size - 1) // batch_size

encoded_data_all = []
for i in range(num_batches):
    start_idx = i * batch_size
    end_idx = min((i + 1) * batch_size, data_windows.shape[0])
    batch_data = data_windows[start_idx:end_idx, :, :]
    max_position = window_size
    encoded_batch_data = encoder(batch_data, training=True, max_position=max_position)
    encoded_data_all.append(encoded_batch_data)
encoder_output10 = tf.concat(encoded_data_all, axis=0)
test_data_size = encoded_data.shape[0]
print('test_data_size: ', test_data_size)
final_features = np.zeros((2880, 2))

for i, window_output in enumerate(encoder_output10):
    start_idx = i * stride
    end_idx = start_idx + window_size
    try:
        final_features[start_idx:end_idx, :] = window_output
    except:
        break

features10 = final_features

windows = []
for i in range(0, test_data_15.shape[0] - window_size + 1, stride):
    window = test_data_15[i:i + window_size, :]
    windows.append(window)
data_windows = tf.stack(windows, axis=0)
max_position = window_size
batch_size = 1
num_batches = (data_windows.shape[0] + batch_size - 1) // batch_size
encoded_data_all = []
for i in range(num_batches):
    start_idx = i * batch_size
    end_idx = min((i + 1) * batch_size, data_windows.shape[0])
    batch_data = data_windows[start_idx:end_idx, :, :]
    max_position = window_size
    encoded_batch_data = encoder(batch_data, training=True, max_position=max_position)
    encoded_data_all.append(encoded_batch_data)
encoder_output15 = tf.concat(encoded_data_all, axis=0)
test_data_size = encoded_data.shape[0]
final_features = np.zeros((2880, 2))

for i, window_output in enumerate(encoder_output15):
    start_idx = i * stride
    end_idx = start_idx + window_size
    try:
        final_features[start_idx:end_idx, :] = window_output
    except:
        break

features15 = final_features

data = data.numpy().reshape(data_size, -1)
print('feature: ', features.shape, data.shape)

iter_max, init_n = 10000, 2000
print(iter_max, init_n)
kmeans_ecd = KMeans(n_clusters=c, max_iter=iter_max, n_init=init_n)     # max_iter=10000000, n_init=200000
# train_test = 1440
kmeans_ecd.fit(features[:train_test])

clusters_ecd = kmeans_ecd.predict(features[train_test:])
clusters_ecd10 = kmeans_ecd.predict(features10[1440:])
clusters_ecd15 = kmeans_ecd.predict(features15[1440:])

# Print the result of the clustering
labels_ecd = list(clusters_ecd)
labels_ecd = np.array(labels_ecd)

plt_data_ecd10 = features10[1440:].reshape(-1, dim_redu)
labels_ecd10 = list(clusters_ecd10)
labels_ecd10 = np.array(labels_ecd10)

plt_data_ecd15 = features15[1440:].reshape(-1, dim_redu)
labels_ecd15 = list(clusters_ecd15)
labels_ecd15 = np.array(labels_ecd15)


import pandas as pd
import numpy as np
from pymoo.util.nds.non_dominated_sorting import NonDominatedSorting

# train_test = 143441
data = pd.read_csv('data/select_road_state_list.csv').to_numpy()[train_test:]
data[:, 0] *= -1
print('Shape: ', data.shape)


# Define a simple Individual class to store data as fitness values
class Individual:
    def __init__(self, vector):
        self.fitness = vector


# Convert the data to a list of Individual objects
individuals = [Individual(vector) for vector in data]
# The fitness values of all individuals are extracted and converted to a NumPy array
fitness_values = np.array([ind.fitness for ind in individuals])

# Use NonDominatedSorting for non-dominated sorting
nds = NonDominatedSorting()
fronts_indices = nds.do(fitness_values)

sorted_individuals = []
front_i = 1
for front in fronts_indices:
    front_i += 1
    current_front = [individuals[idx] for idx in front]
    sorted_individuals.append(current_front)


print("Number of fronts:", len(sorted_individuals))
for i, front in enumerate(sorted_individuals):
    print(f"Front {i+1} contains {len(front)} individuals")

front_ranks = {}
for i, front in enumerate(sorted_individuals, start=1):
    for individual in front:
        front_ranks[individual] = i


# First, a new array is created to hold the original data plus the non-dominated rank column
data_with_ranks = np.hstack((data, np.zeros((data.shape[0], 1))))

# Then, the original data is traversed to find the non-dominated rank of the corresponding individual and fill it into the new array
for idx, individual in enumerate(individuals):
    if individual in front_ranks:
        data_with_ranks[idx, -1] = front_ranks[individual]

data_with_ranks_cate = np.c_[data_with_ranks, labels_ecd]

data_with_ranks_cate[:, 0] *= -1

# Now data_with_ranks contains the original 8-dimensional data plus the last column as the non-dominated rank
print(data_with_ranks_cate.shape, data_with_ranks_cate[100])
df = pd.DataFrame(data_with_ranks_cate, columns=['Column1', 'Column2', 'Column3', 'Column1', 'Column2', 'Column3',
                                                 'Column1', 'Column2', 'Class', 'Rank'])

category_rank_averages = df.groupby('Rank')['Class'].mean()
sorted_categories = sorted(category_rank_averages.items(), key=lambda kx: kx[1])

# Create a new mapping
mapping = {old_cat: new_index + 1 for new_index, (old_cat, _) in enumerate(sorted_categories)}

# Printing the mapping results
for old, new in mapping.items():
    print(f"原始类别{old} -> 新类别{new}")

df['Rank'] = df['Rank'].map(mapping)

df.to_csv('data_with_rank_sorted_4.csv', index=False)

x = [i for i in range(1440)]
list1 = [mapping.get(cid, cid) for cid in labels_ecd10]
list2 = [mapping.get(cid, cid) for cid in labels_ecd15]
diff_count = 0

plt.figure(figsize=(16, c+2))
handles = []
labels = []
first_diff_encountered = False
for i in range(len(list1)):
    if list1[i] != list2[i]:
        diff_count += 1
        if not first_diff_encountered:
            handles.append(plt.scatter(i, list1[i], color='red', label='Different'))
            labels.append('Different')
            first_diff_encountered = True
        else:
            plt.scatter(i, list1[i], color='red')
    else:
        if 'Same' not in labels:
            handles.append(plt.scatter(i, list1[i], color='blue', label='Same'))
            labels.append('Same')
        else:
            plt.scatter(i, list1[i], color='blue')

plt.xticks([i for i in range(0, 1800, 200)], fontsize=16)
plt.yticks([i for i in range(1, c+1)], fontsize=16)
plt.xlabel('Time(Min)', fontsize=16)
plt.ylabel('Congestion Levels', fontsize=18)
plt.legend(prop={'size': 12})

plt.savefig('plt/' + str(c) + '-12-10.1.png', dpi=600, transparent=True)
plt.show()
print("diff count: ", diff_count)

plt.figure(figsize=(16, c+2))
handles = []
labels = []
first_diff_encountered = False
for i in range(len(list2)):
    if list1[i] != list2[i]:
        if not first_diff_encountered:
            handles.append(plt.scatter(i, list2[i], color='red', label='Different'))
            labels.append('Different')
            first_diff_encountered = True
        else:
            plt.scatter(i, list2[i], color='red')
    else:
        if 'Same' not in labels:
            handles.append(plt.scatter(i, list2[i], color='blue', label='Same'))
            labels.append('Same')
        else:
            plt.scatter(i, list2[i], color='blue')

plt.xticks([i for i in range(0, 1800, 200)], fontsize=16)
plt.yticks([i for i in range(1, c+1)], fontsize=16)
plt.xlabel('Time(Min)', fontsize=16)
plt.ylabel('Congestion Levels', fontsize=18)
plt.legend(prop={'size': 12})
plt.show()
