# Supplementary material for: Transformer model-based multi-scale fine-grained identification and classification of regional traffic states
Source: PeerJ Comput Sci. 2024 Dec 18;10:e2625. doi: 10.7717/peerj-cs.2625 (PMC11784819; doi:10.7717/peerj-cs.2625)
Supplement: Supplemental Information 5 — A comparative algorithm applying the Transformer method for traffic state identification. [file peerj-cs-10-2625-s005.py]

import numpy as np
import pandas as pd
import tensorflow as tf
from tensorflow import keras
from sklearn import metrics
from sklearn.cluster import KMeans
from tensorflow.keras import layers
from matplotlib import pyplot as plt
from sklearn.decomposition import PCA
from sklearn.preprocessing import MinMaxScaler, Normalizer
from sklearn.metrics import silhouette_score, davies_bouldin_score, calinski_harabasz_score
from scipy.spatial.distance import euclidean


# Number of cluster
c = 16
data_size = 144000
train_test = 128000
num_ker = 8
kernel_size = (8, 1)


# Positional Encoding
def get_angles(pos, i, d_model):
    angle_rates = 1 / np.power(10000, (2 * (i // 2)) / np.float32(d_model))
    return pos * angle_rates


def positional_encoding(position, d_model):
    angle_rads = get_angles(np.arange(position)[:, np.newaxis],
                            np.arange(d_model)[np.newaxis, :],
                            d_model)

    # apply sin to even indices in the array; 2i
    angle_rads[:, 0::2] = np.sin(angle_rads[:, 0::2])

    # apply cos to odd indices in the array; 2i+1
    angle_rads[:, 1::2] = np.cos(angle_rads[:, 1::2])

    pos_encoding = angle_rads[np.newaxis, ...]
    return tf.cast(pos_encoding, dtype=tf.float32)


max_position = 144000
d_model = 8
pos_encoding = positional_encoding(max_position, d_model)


# Define the implementation class of Encoder in Transformer
class TransformerEncoder(layers.Layer):
    def __init__(self, embed_dim, num_heads, feed_forward_dim, rate=0.1):
        super(TransformerEncoder, self).__init__()
        self.mha = layers.MultiHeadAttention(num_heads=num_heads, key_dim=embed_dim)
        self.ffn = keras.Sequential(
            [layers.Dense(feed_forward_dim, activation="relu"), layers.Dense(embed_dim), ]
        )

        self.layernorm1 = layers.LayerNormalization(epsilon=1e-6)
        self.layernorm2 = layers.LayerNormalization(epsilon=1e-6)

        self.dropout1 = layers.Dropout(rate)
        self.dropout2 = layers.Dropout(rate)
        self.flatten = layers.Flatten()
        self.fc = layers.Dense(dim_redu)

    def call(self, inputs, training, max_position):
        if len(inputs.shape) == 2:
            inputs = tf.expand_dims(inputs, axis=0)
        seq_len = tf.shape(inputs)[1]
        pos_encoding = positional_encoding(max_position, inputs.shape[-1])
        pos_encoding = pos_encoding[:, :seq_len, :]
        pos_encoding = tf.broadcast_to(pos_encoding, tf.shape(inputs))
        inputs += pos_encoding
        attn_output = self.mha(inputs, inputs)
        attn_output = self.dropout1(attn_output, training=training)
        out1 = self.layernorm1(inputs + attn_output)

        ffn_output = self.ffn(out1)
        ffn_output = self.dropout2(ffn_output, training=training)
        ffn_output = self.layernorm2(out1 + ffn_output)

        ffn_output = self.flatten(ffn_output)

        return self.fc(ffn_output)


# Reading the dataset
data = pd.read_csv('select_road_state_list.csv')
data = tf.cast(data, dtype=tf.float32)
print(data.shape)

# Define the parameters of the Encoder in the Transformer
embed_dim = 8
num_heads = 3
feed_forward_dim = 64
dropout_rate = 0.1
dim_redu = 2

# Encoder data processing
encoder = TransformerEncoder(embed_dim, num_heads, feed_forward_dim, dropout_rate)

window_size = 1
stride = 1

windows = []
for i in range(0, data.shape[0] - window_size + 1, stride):
    window = data[i:i + window_size, :]
    windows.append(window)

data_windows = tf.stack(windows, axis=0)

max_position = window_size
encoder_output = encoder(data_windows, training=True, max_position=max_position)

batch_size = 20
num_batches = (data_windows.shape[0] + batch_size - 1) // batch_size

encoded_data_all = []

for i in range(num_batches):
    start_idx = i * batch_size
    end_idx = min((i + 1) * batch_size, data_windows.shape[0])
    batch_data = data_windows[start_idx:end_idx, :, :]
    max_position = window_size
    encoded_batch_data = encoder(batch_data, training=False, max_position=max_position)
    encoded_data_all.append(encoded_batch_data)

encoded_data = tf.concat(encoded_data_all, axis=0)
print("Encoded Data Shape:", encoded_data.shape)

final_features = np.zeros((data.shape[0], 2))

for i, window_output in enumerate(encoded_data):
    start_idx = i * stride
    end_idx = start_idx + window_size
    final_features[start_idx:end_idx, :] = window_output

print("Final Features Shape:", final_features.shape)

features = final_features

data = data.numpy().reshape(data_size, -1)
print('feature: ', features.shape, data.shape)

iter_max, init_n = 100000, 2000
print(iter_max, init_n)
kmeans_ecd = KMeans(n_clusters=c, max_iter=iter_max, n_init=init_n)     # max_iter=10000000, n_init=200000
kmeans_ecd.fit(features[:train_test])
clusters_ecd = kmeans_ecd.predict(features[train_test:])

# Print the result of the clustering
plt_data_ecd = features[train_test:].reshape(-1, dim_redu)
labels_ecd = list(clusters_ecd)
labels_ecd = np.array(labels_ecd)
print('label shape: ', labels_ecd.shape)
print('label ecd: ', labels_ecd)
print('Result of Clustering', plt_data_ecd.shape, len(labels_ecd))

plt.figure(figsize=(16, 16))
plt.scatter(plt_data_ecd[:, 0], plt_data_ecd[:, 1], c=labels_ecd)
plt.colorbar()
plt.xlabel(fontsize=16)
plt.ylabel(fontsize=16)
plt.savefig('plt/ATTENTION_KMEANS.png', dpi=600)
plt.show()

# Calculating the silhouette coefficient
silhouette_avg = silhouette_score(plt_data_ecd, labels_ecd)
# Calculating Davies-Bouldin index
db_index = davies_bouldin_score(plt_data_ecd, labels_ecd)
# Calculating Calinski-Harabasz index
ch_score = calinski_harabasz_score(plt_data_ecd, labels_ecd)

print("Silhouette Coefficient:", silhouette_avg)
print("Davies-Bouldin指数:", db_index)
print("Calinski-Harabasz指数:", ch_score)
