# Supplementary material for: Transformer model-based multi-scale fine-grained identification and classification of regional traffic states
Source: PeerJ Comput Sci. 2024 Dec 18;10:e2625. doi: 10.7717/peerj-cs.2625 (PMC11784819; doi:10.7717/peerj-cs.2625)
Supplement: Supplemental Information 6 — A comparative algorithm applying the PCA (Principal Component Analysis) method for traffic state identification. [file peerj-cs-10-2625-s006.py]

import numpy as np
import pandas as pd
import tensorflow as tf
from tensorflow import keras
from sklearn import metrics
from sklearn.cluster import KMeans
from matplotlib import pyplot as plt
from sklearn.decomposition import PCA
from sklearn.preprocessing import MinMaxScaler
from sklearn.metrics import silhouette_score, davies_bouldin_score
from scipy.spatial.distance import euclidean


c = 16
data_size = 144000
train_test = 128000
num_ker = 8
kernel_size = (8, 1)

data = pd.read_csv('data/select_road_state_list.csv')
scaler = MinMaxScaler()

normalized_data = scaler.fit_transform(data)
df = pd.DataFrame(normalized_data, columns=list('ABCDEFGH'))

data = df.values

embed_dim = 8
num_heads = 3
feed_forward_dim = 64
dropout_rate = 0.1
dim_redu = 2

pca = PCA(n_components=2)
features = pca.fit_transform(data)
print('data, feature: ', features.shape, data.shape)

kmeans_ecd = KMeans(n_clusters=c, max_iter=10000000, n_init=200)
kmeans_ecd.fit(features[:train_test])
clusters_ecd = kmeans_ecd.predict(features[train_test:])

plt_data_ecd = features[train_test:].reshape(-1, dim_redu)
labels_ecd = list(clusters_ecd)
# print('label ecd: ', labels_ecd)
print('Result of Clustering', plt_data_ecd.shape, len(labels_ecd))

plt.figure(figsize=(16, 16))
plt.scatter(plt_data_ecd[:, 0], plt_data_ecd[:, 1], c=labels_ecd)
plt.colorbar()
plt.savefig('plt/PCA_KMEANS_0603.png', dpi=600)
plt.show()

silhouette_avg = silhouette_score(plt_data_ecd, labels_ecd)
db_index = davies_bouldin_score(plt_data_ecd, labels_ecd)
ch_score = metrics.calinski_harabasz_score(plt_data_ecd, labels_ecd)

print("轮廓系数:", silhouette_avg)
print("Davies-Bouldin指数:", db_index)
print("Calinski-Harabasz指数:", ch_score)
