# Supplementary material for: Transformer model-based multi-scale fine-grained identification and classification of regional traffic states
Source: PeerJ Comput Sci. 2024 Dec 18;10:e2625. doi: 10.7717/peerj-cs.2625 (PMC11784819; doi:10.7717/peerj-cs.2625)
Supplement: Supplemental Information 7 — A comparative algorithm applying the FCM (Fuzzy C-means clustering) method for traffic state identification. [file peerj-cs-10-2625-s007.py]

from pyclustering.cluster.center_initializer import kmeans_plusplus_initializer
from pyclustering.cluster.fcm import fcm
from sklearn.model_selection import train_test_split
import numpy as np
from sklearn.metrics import silhouette_score, davies_bouldin_score, calinski_harabasz_score
import pandas as pd


data = pd.read_csv('data/select_road_state_list.csv').values
train_data = data[:]

# FCM Parameters
num_clusters = 16
initial_centers = kmeans_plusplus_initializer(train_data, num_clusters).initialize()
# m represents the fuzziness and common choices for m range from 1.5 to 2.5
fcm_instance = fcm(train_data, initial_centers, m=2)

# Performing clustering
fcm_instance.process()

# Get the clustering results
clusters = fcm_instance.get_clusters()
centers = fcm_instance.get_centers()

result = []
for i in range(len(train_data)):
    j = 0
    for cl in clusters:
        if i in cl:
            result.append(j)
        else:
            j += 1


# Print the cluster centers
print("Cluster list:")
print(len(clusters))
print("Cluster Centers:")
print(centers)

# Calculating the silhouette coefficient
silhouette_avg = silhouette_score(train_data, result)
# Calculating Davies-Bouldin index
db_index = davies_bouldin_score(train_data, result)
# Calculating Calinski-Harabasz index
ch_score = calinski_harabasz_score(train_data, result)

print("轮廓系数:", silhouette_avg)
print("Davies-Bouldin指数:", db_index)
print("Calinski-Harabasz指数:", ch_score)
